# Supplementary material for: 3-Benzyl­isochroman-1-one
Source: Acta Crystallogr Sect E Struct Rep Online. 2009 Feb 11;65(Pt 3):o498. doi: 10.1107/S1600536809004164 (PMC2968672; doi:10.1107/S1600536809004164)
Supplement: Supplementary file 2 [file e-65-0o498-Isup2.hkl]

# 
# h,k,l, Fc-squared, Fo-squared, sigma(Fo-squared) and status flag 
# 
data_I
_shelx_title ' wy1908wm in P2(1)/c' 
_shelx_refln_list_code          4 
_shelx_F_calc_maximum      129.84 
_exptl_crystal_F_000       504.00 
_reflns_d_resolution_high  0.7458 
 
loop_ 
 _symmetry_equiv_pos_as_xyz 
 'x, y, z' 
 '-x, y+1/2, -z+1/2' 
 '-x, -y, -z' 
 'x, -y-1/2, z-1/2' 
 
_cell_length_a    12.5031 
_cell_length_b     8.0200 
_cell_length_c    12.8922 
_cell_angle_alpha  90.000 
_cell_angle_beta  102.433 
_cell_angle_gamma  90.000 
 
_shelx_F_squared_multiplier     1.000 
 
loop_ 
 _refln_index_h 
 _refln_index_k 
 _refln_index_l 
 _refln_F_squared_calc 
 _refln_F_squared_meas 
 _refln_F_squared_sigma 
 _refln_observed_status 
   2   0   0       27.32       26.30      0.71 o 
   3   0   0     5759.24     5733.43    193.04 o 
   5   0   0      137.58      130.08      2.55 o 
   6   0   0        0.05       -0.05      0.25 o 
   7   0   0      540.16      574.82     17.72 o 
   8   0   0       13.54       12.26      0.51 o 
   9   0   0        1.10        0.61      0.20 o 
  10   0   0        1.93        2.43      0.30 o 
  11   0   0        7.90        6.59      0.51 o 
  12   0   0       38.11       32.13      1.11 o 
  14   0   0        0.14        0.20      0.30 o 
  15   0   0        6.01        5.57      0.61 o 
   1   1   0       40.55       34.80      0.59 o 
   2   1   0     2620.92     2655.68     37.96 o 
   3   1   0     1003.67     1010.13     13.64 o 
   5   1   0     3341.43     3432.20     68.61 o 
   6   1   0      155.44      187.65      4.01 o 
   7   1   0       46.34       66.38      1.36 o 
   8   1   0       93.12       93.33      1.52 o 
   9   1   0        0.01       -0.05      0.35 o 
  10   1   0       23.13       20.33      2.03 o 
  11   1   0       30.18       24.80      0.66 o 
  12   1   0       28.57       25.90      0.72 o 
  13   1   0        7.08        5.47      0.36 o 
  14   1   0        0.06        0.30      0.21 o 
  15   1   0       41.69       42.57      1.07 o 
   2   2   0     1726.93     1644.25     22.02 o 
   3   2   0     1085.72     1032.19     13.83 o 
   4   2   0      880.25      878.32     10.51 o 
   5   2   0      986.90     1054.90     27.57 o 
   6   2   0       77.84       78.37      1.10 o 
   7   2   0      398.01      420.45      6.57 o 
   8   2   0        0.01        0.14      0.16 o 
   9   2   0      405.15      396.60      7.58 o 
  10   2   0      204.86      212.79      5.90 o 
  11   2   0       30.88       26.35      0.68 o 
  12   2   0       18.20       16.82      0.53 o 
  13   2   0       14.13       12.84      0.56 o 
  14   2   0        0.01       -0.21      0.21 o 
  15   2   0        0.54        0.20      0.29 o 
   1   3   0        0.24        0.20      0.06 o 
   2   3   0      135.96      162.10      1.98 o 
   3   3   0      568.52      578.11      6.94 o 
   4   3   0      136.88      144.02      1.93 o 
   5   3   0      392.67      416.60      5.62 o 
   6   3   0      282.33      288.25      4.53 o 
   7   3   0       51.61       45.90      0.82 o 
   8   3   0      194.37      181.03      5.15 o 
   9   3   0       29.67       30.34      1.01 o 
  10   3   0        2.39        1.15      0.35 o 
  11   3   0        8.40        7.52      0.51 o 
  12   3   0        0.68        0.36      0.30 o 
  13   3   0        1.83        1.04      0.35 o 
  14   3   0        0.45       -0.14      0.24 o 
  15   3   0        0.77        0.61      0.30 o 
   0   4   0        0.11        0.34      0.09 o 
   1   4   0       17.38       22.84      0.38 o 
   2   4   0        1.06        1.48      0.15 o 
   3   4   0      106.54      112.05      1.39 o 
   4   4   0        9.41       11.41      0.31 o 
   5   4   0      108.05      100.59      1.31 o 
   6   4   0        0.00       -0.08      0.08 o 
   7   4   0       89.38       88.17      2.32 o 
   8   4   0       18.47       19.16      1.37 o 
   9   4   0      129.13      125.88      2.55 o 
  10   4   0       31.26       31.20      0.82 o 
  11   4   0       29.74       30.57      0.82 o 
  12   4   0       46.49       47.51      1.11 o 
  13   4   0       17.59       17.04      0.61 o 
  14   4   0        1.62        1.67      0.35 o 
   1   5   0        0.37        0.49      0.11 o 
   2   5   0        0.01       -0.09      0.09 o 
   3   5   0      119.19      139.80      1.93 o 
   4   5   0        6.31        6.69      0.35 o 
   5   5   0       48.36       54.33      0.81 o 
   6   5   0      113.50      108.85      2.19 o 
   7   5   0        0.28        0.05      0.21 o 
   8   5   0       10.36        9.91      0.91 o 
   9   5   0       14.58       16.83      0.57 o 
  10   5   0        4.47        4.52      0.51 o 
  11   5   0        0.00       -0.21      0.21 o 
  12   5   0        3.42        3.32      0.32 o 
  13   5   0       26.65       29.05      0.82 o 
   0   6   0       58.05       63.89      1.33 o 
   1   6   0       57.51       58.65      0.89 o 
   2   6   0      243.82      261.96      4.09 o 
   3   6   0       36.70       35.72      0.89 o 
   4   6   0        5.95        6.21      0.24 o 
   5   6   0      162.03      159.22      3.71 o 
   6   6   0       62.78       57.95      1.62 o 
   7   6   0        7.63        7.32      0.39 o 
   8   6   0       60.85       63.73      1.52 o 
   9   6   0        5.76        4.84      0.39 o 
  10   6   0       21.78       20.27      0.68 o 
  11   6   0        2.77        3.69      0.41 o 
  12   6   0        3.53        2.60      0.32 o 
  13   6   0        6.48        6.18      0.61 o 
   1   7   0       11.60       12.88      0.33 o 
   2   7   0       48.41       45.25      1.09 o 
   3   7   0       28.78       28.31      0.62 o 
   4   7   0       41.03       38.55      0.77 o 
   5   7   0        9.23        8.27      0.34 o 
   6   7   0        6.91        8.08      0.46 o 
   7   7   0        2.10        1.81      0.29 o 
   8   7   0        0.02       -0.07      0.24 o 
   9   7   0        9.22        7.98      0.46 o 
  10   7   0        0.00       -0.20      0.29 o 
  11   7   0       11.43       13.66      0.76 o 
   0   8   0       61.09       67.47      2.74 o 
   1   8   0       63.19       62.72      1.45 o 
   2   8   0        3.86        2.71      0.21 o 
   3   8   0        1.98        1.65      0.21 o 
   4   8   0       23.71       25.65      0.76 o 
   5   8   0        4.10        4.64      0.43 o 
   6   8   0       33.82       33.70      0.93 o 
   7   8   0        3.66        2.82      0.32 o 
   8   8   0        0.07        0.51      0.41 o 
   9   8   0        1.72        1.51      0.46 o 
  10   8   0        2.36        1.75      0.32 o 
   1   9   0       31.98       32.16      0.69 o 
   2   9   0       15.02       17.48      0.50 o 
   3   9   0        5.01        4.53      0.31 o 
   4   9   0       10.58       10.65      0.57 o 
   5   9   0        0.38        0.05      0.29 o 
   6   9   0        0.25        0.66      0.29 o 
   7   9   0        1.03        1.13      0.32 o 
   8   9   0        1.14        0.87      0.32 o 
   0  10   0       13.38       12.14      0.53 o 
   1  10   0       10.20        9.85      0.38 o 
   2  10   0        1.41        1.68      0.41 o 
   3  10   0        0.51        0.66      0.36 o 
   4  10   0        0.01       -0.30      0.30 o 
   5  10   0        0.00       -0.29      0.29 o 
 -15   1   1       12.10       13.25      0.53 o 
 -14   1   1       12.22       12.38      0.41 o 
 -13   1   1        2.61        2.03      0.24 o 
 -12   1   1        3.73        3.95      0.29 o 
 -11   1   1       41.50       36.15      0.86 o 
 -10   1   1      120.32      111.71      1.84 o 
  -9   1   1       37.94       36.48      0.61 o 
  -8   1   1        4.52        6.84      0.61 o 
  -7   1   1        3.21        4.00      0.16 o 
  -6   1   1     1308.74     1387.11     18.70 o 
  -5   1   1      233.05      230.96      3.16 o 
  -4   1   1       62.99       65.19      0.90 o 
  -3   1   1      256.30      263.81      7.29 o 
  -2   1   1      151.16      125.61      3.38 o 
   0   1   1      210.64      217.46      5.38 o 
   1   1   1      641.87      629.96     28.07 o 
   2   1   1      377.16      376.77      5.81 o 
   3   1   1      110.37      101.38      1.91 o 
   4   1   1       94.05       89.17      1.41 o 
   5   1   1      516.01      552.52      9.04 o 
   6   1   1      170.84      161.34      3.43 o 
   7   1   1       69.89       69.97      1.43 o 
   8   1   1      114.78       98.22      1.58 o 
   9   1   1      320.02      304.02     15.75 o 
  10   1   1       51.32       44.64      1.22 o 
  11   1   1        4.18        2.83      0.35 o 
  12   1   1        0.28        0.41      0.21 o 
  13   1   1        0.43        0.46      0.21 o 
  14   1   1        0.42        0.64      0.24 o 
  15   1   1        0.03        0.30      0.29 o 
 -15   2   1        6.61        6.86      0.46 o 
 -14   2   1        0.03       -0.21      0.21 o 
 -13   2   1       17.20       14.50      0.53 o 
 -12   2   1       17.21       17.07      0.53 o 
 -11   2   1       53.52       44.73      0.88 o 
 -10   2   1       82.87       81.56      1.53 o 
  -9   2   1       27.49       24.47      0.50 o 
  -8   2   1        9.75       10.82      0.31 o 
  -7   2   1       29.43       33.35      0.52 o 
  -6   2   1      876.63      937.30     11.29 o 
  -5   2   1        7.70        7.84      0.16 o 
  -4   2   1      105.11      113.42      1.56 o 
  -3   2   1        1.40        1.92      0.16 o 
  -2   2   1      227.70      201.52      2.41 o 
  -1   2   1      172.06      158.34      3.29 o 
   0   2   1    11911.51    11503.15    305.90 o 
   1   2   1     8673.82     7477.90    198.47 o 
   2   2   1      504.31      508.13     12.99 o 
   3   2   1     1083.65     1083.50     16.64 o 
   4   2   1     1219.92     1301.68     19.97 o 
   5   2   1        3.99        3.20      0.18 o 
   6   2   1       71.25       61.49      1.01 o 
   7   2   1      498.83      553.66     10.51 o 
   8   2   1       25.21       28.58      0.91 o 
   9   2   1      165.03      159.03      4.37 o 
  10   2   1      384.83      358.15      6.85 o 
  11   2   1        0.25        0.15      0.21 o 
  12   2   1        2.43        1.90      0.24 o 
  13   2   1        0.10        0.00      0.21 o 
  14   2   1        5.12        5.72      0.43 o 
  15   2   1        1.26        1.06      0.29 o 
 -15   3   1        0.21       -0.12      0.25 o 
 -14   3   1       20.66       21.07      1.17 o 
 -13   3   1        0.89        0.71      0.35 o 
 -12   3   1        2.77        2.99      0.29 o 
 -11   3   1       18.84       23.61      0.68 o 
 -10   3   1       35.92       34.36      0.68 o 
  -9   3   1       83.64       83.02      1.41 o 
  -8   3   1      120.14      115.61      1.89 o 
  -7   3   1        9.10        9.50      0.26 o 
  -6   3   1       16.38       18.60      0.31 o 
  -5   3   1      318.15      356.92      4.29 o 
  -4   3   1        8.56        8.06      0.16 o 
  -3   3   1       89.82       94.00      1.16 o 
  -2   3   1      377.92      403.60      4.86 o 
  -1   3   1       32.72       30.95      0.56 o 
   0   3   1       17.33       19.99      0.47 o 
   1   3   1      302.44      332.79      4.46 o 
   2   3   1       33.86       34.13      0.59 o 
   3   3   1       29.26       22.85      0.43 o 
   4   3   1        0.04        0.58      0.10 o 
   5   3   1      344.16      343.83      5.33 o 
   6   3   1      687.78      686.72     10.58 o 
   7   3   1      122.23      116.87      2.33 o 
   8   3   1      287.21      271.77      5.22 o 
   9   3   1      206.84      207.19      4.03 o 
  10   3   1       15.42       14.47      0.46 o 
  11   3   1        1.98        1.32      0.24 o 
  12   3   1        1.09        1.21      0.24 o 
  13   3   1        1.04        1.79      0.29 o 
  14   3   1       18.24       17.47      0.61 o 
 -14   4   1        0.01       -0.26      0.41 o 
 -13   4   1        0.63        0.85      0.24 o 
 -12   4   1        0.94        0.81      0.24 o 
 -11   4   1        5.86        4.31      0.61 o 
 -10   4   1       59.09       61.93      1.11 o 
  -9   4   1      410.77      405.40      6.38 o 
  -8   4   1       73.76       68.16      1.22 o 
  -7   4   1       40.00       40.76      0.63 o 
  -6   4   1      133.66      152.05      2.11 o 
  -5   4   1       45.76       52.13      0.68 o 
  -4   4   1       88.49       86.10      1.08 o 
  -3   4   1      898.36      960.01     11.50 o 
  -2   4   1        0.22        0.16      0.12 o 
  -1   4   1      300.25      309.86      3.75 o 
   0   4   1        1.60        1.39      0.10 o 
   1   4   1        0.29        0.05      0.15 o 
   3   4   1     2261.92     2338.15     31.04 o 
   4   4   1     1013.46     1060.47     16.30 o 
   5   4   1      365.52      352.36      5.46 o 
   6   4   1      385.70      359.27      6.86 o 
   7   4   1      111.49      124.37      2.48 o 
   8   4   1       16.84       18.25      0.57 o 
   9   4   1       27.62       30.07      0.75 o 
  10   4   1        0.52        0.77      0.25 o 
  11   4   1        1.20        0.84      0.24 o 
  12   4   1        7.79        8.99      0.46 o 
  13   4   1       15.92       16.21      1.06 o 
  14   4   1        3.93        3.33      0.51 o 
 -14   5   1       11.72       12.25      0.56 o 
 -13   5   1        1.69        1.23      0.29 o 
 -12   5   1        7.59        6.85      0.39 o 
 -11   5   1        0.81        0.87      0.24 o 
 -10   5   1        0.25       -0.10      0.21 o 
  -9   5   1       23.42       21.76      0.52 o 
  -8   5   1       99.08       95.20      1.60 o 
  -7   5   1        9.00        8.39      0.35 o 
  -6   5   1        0.04       -0.04      0.08 o 
  -5   5   1      148.10      161.89      2.60 o 
  -4   5   1      270.81      262.55      3.55 o 
  -3   5   1      103.31       91.24      1.29 o 
  -2   5   1       18.08       12.69      0.47 o 
  -1   5   1       30.90       44.67      0.68 o 
   0   5   1       12.01       10.58      0.24 o 
   1   5   1       32.24       33.93      0.53 o 
   2   5   1      185.53      181.78      2.84 o 
   3   5   1      114.97      112.84      1.86 o 
   4   5   1        9.84        8.71      0.28 o 
   5   5   1        0.03       -0.04      0.13 o 
   6   5   1        0.52        0.35      0.21 o 
   7   5   1       65.99       64.32      1.62 o 
   8   5   1       24.00       24.89      0.68 o 
   9   5   1       15.98       16.75      0.53 o 
  10   5   1        2.00        2.91      0.29 o 
  11   5   1        0.44        0.41      0.30 o 
  12   5   1        7.93        8.61      0.56 o 
  13   5   1        1.17        1.91      0.32 o 
 -13   6   1        3.06        3.19      0.39 o 
 -12   6   1        0.52        0.30      0.29 o 
 -11   6   1        0.15        0.00      0.29 o 
 -10   6   1       45.61       47.79      1.18 o 
  -9   6   1       57.75       61.42      1.40 o 
  -8   6   1        6.57        6.87      0.39 o 
  -7   6   1       12.49       11.30      0.37 o 
  -6   6   1        0.32        0.41      0.18 o 
  -5   6   1      120.97      116.94      1.93 o 
  -4   6   1      108.90      111.20      1.71 o 
  -3   6   1      230.39      255.05      3.47 o 
  -2   6   1       70.07       74.41      1.54 o 
  -1   6   1       33.55       32.13      0.53 o 
   0   6   1        3.77        2.00      0.11 o 
   1   6   1       41.95       38.28      0.63 o 
   2   6   1       25.52       23.09      0.49 o 
   3   6   1      105.11      109.91      1.80 o 
   4   6   1       81.05       85.50      1.44 o 
   5   6   1       26.95       24.60      0.68 o 
   6   6   1       68.20       63.36      1.40 o 
   7   6   1       74.67       74.00      1.61 o 
   8   6   1        4.26        3.10      0.29 o 
   9   6   1        2.51        2.79      0.29 o 
  10   6   1       17.08       18.41      0.76 o 
  11   6   1       15.51       17.32      0.61 o 
  12   6   1       16.44       16.87      0.91 o 
 -12   7   1        2.02        1.22      0.41 o 
 -11   7   1       30.62       34.33      0.97 o 
 -10   7   1        0.00        0.05      0.29 o 
  -9   7   1       24.55       24.80      1.47 o 
  -8   7   1        5.19        4.56      0.36 o 
  -7   7   1        2.16        1.22      0.19 o 
  -6   7   1       34.25       32.90      0.70 o 
  -5   7   1        3.31        3.64      0.27 o 
  -4   7   1       10.28       10.45      0.51 o 
  -3   7   1        0.19       -0.12      0.12 o 
  -2   7   1       11.38       13.24      0.37 o 
  -1   7   1        0.38        0.52      0.12 o 
   0   7   1        7.03        6.90      0.25 o 
   1   7   1       39.10       35.50      0.60 o 
   2   7   1        0.10       -0.13      0.13 o 
   3   7   1        2.66        3.16      0.23 o 
   4   7   1       26.26       26.03      0.96 o 
   5   7   1        0.02        0.00      0.21 o 
   6   7   1       39.09       38.88      0.97 o 
   7   7   1        3.73        3.91      0.32 o 
   8   7   1        3.84        4.77      0.39 o 
   9   7   1       25.02       29.28      0.82 o 
  10   7   1        2.32        2.49      0.32 o 
  11   7   1        5.07        5.62      0.51 o 
 -10   8   1       16.55       19.64      1.22 o 
  -9   8   1        7.00       10.16      1.01 o 
  -8   8   1        9.58        9.03      0.46 o 
  -7   8   1       10.29       12.59      0.53 o 
  -6   8   1       16.52       17.61      0.50 o 
  -5   8   1       49.46       46.13      0.92 o 
  -4   8   1        0.23       -0.07      0.25 o 
  -3   8   1        1.39        1.27      0.21 o 
  -2   8   1       37.19       41.97      0.79 o 
  -1   8   1        1.71        1.78      0.17 o 
   0   8   1       11.98       11.16      0.33 o 
   1   8   1        1.68        1.30      0.18 o 
   2   8   1       45.94       47.01      0.98 o 
   3   8   1        1.14        0.85      0.27 o 
   4   8   1       14.43       15.98      0.76 o 
   5   8   1        5.49        5.02      0.43 o 
   6   8   1        1.93        1.89      0.29 o 
   7   8   1        0.05        0.01      0.24 o 
   8   8   1       17.38       16.30      0.61 o 
   9   8   1        0.10        0.30      0.41 o 
  10   8   1       12.40       12.10      0.81 o 
  -8   9   1        9.21        9.94      0.61 o 
  -7   9   1        1.86        2.62      0.32 o 
  -6   9   1        0.31        0.05      0.29 o 
  -5   9   1        1.45        1.46      0.25 o 
  -4   9   1        6.77        7.64      0.39 o 
  -3   9   1       31.90       32.06      0.71 o 
  -2   9   1       25.91       25.67      0.64 o 
  -1   9   1        2.73        3.10      0.22 o 
   0   9   1       14.62       15.88      0.40 o 
   1   9   1        0.73        1.18      0.24 o 
   2   9   1        0.01       -0.19      0.22 o 
   3   9   1       20.46       21.80      1.17 o 
   4   9   1        0.12        0.20      0.51 o 
   5   9   1        6.48        5.75      0.46 o 
   6   9   1        0.09        0.05      0.29 o 
   7   9   1        0.64        0.56      0.56 o 
   8   9   1        0.02       -0.10      0.81 o 
  -5  10   1        2.59        2.23      0.51 o 
  -4  10   1        0.47       -0.09      0.38 o 
  -3  10   1       11.04       12.41      0.48 o 
  -2  10   1        7.82        8.79      0.42 o 
  -1  10   1        5.75        6.31      0.49 o 
   0  10   1        0.41        0.09      0.25 o 
   1  10   1       18.42       19.90      0.56 o 
   2  10   1        9.17        9.42      0.81 o 
   3  10   1        0.00       -0.41      0.41 o 
   4  10   1        1.68        1.47      0.36 o 
   5  10   1        1.65        1.62      0.51 o 
 -16   0   2        8.65        8.41      0.71 o 
 -15   0   2        3.51        3.44      0.41 o 
 -14   0   2        3.44        3.44      0.41 o 
 -13   0   2       10.32        8.41      0.61 o 
 -12   0   2       37.41       30.93      0.79 o 
 -11   0   2       23.76       21.43      0.57 o 
 -10   0   2      293.66      278.78      5.40 o 
  -9   0   2        0.05        0.35      0.14 o 
  -8   0   2        0.81        1.01      0.14 o 
  -7   0   2      135.38      151.04      2.98 o 
  -6   0   2     4975.91     5542.27    241.33 o 
  -5   0   2     2405.80     2442.34     47.98 o 
  -4   0   2      175.88      174.43      3.68 o 
  -2   0   2       54.97       67.23      2.34 o 
  -1   0   2     2291.14     2317.30     62.01 o 
   0   0   2      252.93      258.86      6.94 o 
   1   0   2     4298.37     3974.80    189.30 o 
   2   0   2        2.99        7.12      0.76 o 
   4   0   2       57.02       85.27      2.33 o 
   5   0   2       36.11       39.65      1.22 o 
   6   0   2      500.59      542.83     21.66 o 
   7   0   2      698.49      712.41     15.55 o 
   8   0   2      141.24      145.21      4.47 o 
   9   0   2       70.28       62.95      2.33 o 
  10   0   2      980.07      954.24     25.45 o 
  11   0   2      189.22      185.84      5.18 o 
  12   0   2       55.52       52.21      1.62 o 
  13   0   2        8.99        8.00      0.61 o 
  14   0   2       12.68       15.40      0.81 o 
  15   0   2       14.45       12.26      0.81 o 
 -16   1   2        2.04        1.71      0.32 o 
 -15   1   2        0.08        0.00      0.24 o 
 -14   1   2        3.07        3.39      0.29 o 
 -13   1   2       20.02       18.26      0.61 o 
 -12   1   2       11.94        9.80      0.46 o 
 -11   1   2        0.06        0.25      0.16 o 
 -10   1   2        0.11       -0.11      0.11 o 
  -9   1   2        5.78        6.51      0.20 o 
  -8   1   2       84.24       75.06      1.09 o 
  -7   1   2        0.38        1.60      0.11 o 
  -6   1   2      283.51      285.97      3.46 o 
  -5   1   2      495.28      526.85      7.13 o 
  -4   1   2      962.52      968.72     13.08 o 
  -3   1   2        0.08        2.28      0.23 o 
  -2   1   2      856.88      819.11     17.36 o 
   1   1   2     5555.24     5268.46     81.01 o 
   2   1   2      389.87      348.46      9.30 o 
   3   1   2       70.76       69.25      1.37 o 
   4   1   2       50.72       60.79      1.39 o 
   5   1   2      150.75      147.89      2.33 o 
   6   1   2        0.70        1.08      0.12 o 
   7   1   2        8.94        4.96      0.29 o 
   8   1   2      390.86      402.87      9.96 o 
   9   1   2      526.95      513.84      9.77 o 
  10   1   2      174.02      172.61      4.93 o 
  11   1   2       18.21       15.60      0.50 o 
  12   1   2        9.68       10.44      0.43 o 
  13   1   2       13.14       14.98      0.76 o 
  14   1   2       24.05       24.31      1.06 o 
  15   1   2       21.41       24.58      0.75 o 
 -15   2   2        2.16        2.78      0.32 o 
 -14   2   2        0.26        0.56      0.24 o 
 -13   2   2        5.53        3.60      0.32 o 
 -12   2   2       16.46       14.96      0.41 o 
 -11   2   2       45.99       40.04      0.76 o 
 -10   2   2       12.85       15.30      0.34 o 
  -9   2   2        3.78        3.24      0.19 o 
  -8   2   2        6.01        6.95      0.40 o 
  -7   2   2       89.83       89.16      1.13 o 
  -6   2   2      995.24     1120.45     15.12 o 
  -5   2   2      227.93      233.09      3.16 o 
  -4   2   2       22.27       21.29      0.35 o 
  -3   2   2     1448.02     1373.05     16.52 o 
  -2   2   2     1912.41     1817.55     26.45 o 
  -1   2   2       81.51       68.41      1.21 o 
   0   2   2      460.38      483.77      9.13 o 
   1   2   2    16857.87    15334.73    498.11 o 
   2   2   2       56.94       46.10      1.32 o 
   3   2   2     1208.53     1252.98     23.53 o 
   4   2   2      636.64      740.39     11.39 o 
   5   2   2      467.62      536.06      8.27 o 
   6   2   2       54.11       47.58      0.82 o 
   7   2   2       33.25       33.74      0.62 o 
   8   2   2      118.99      108.26      2.15 o 
   9   2   2       39.30       39.64      1.32 o 
  10   2   2      124.27      122.52      3.55 o 
  11   2   2        4.80        4.55      0.32 o 
  12   2   2        0.53        0.59      0.46 o 
  13   2   2       29.36       29.29      0.79 o 
  14   2   2        0.66        0.61      0.29 o 
  15   2   2        0.14        0.10      0.41 o 
 -15   3   2        6.33        7.34      0.46 o 
 -14   3   2        4.55        5.09      0.39 o 
 -13   3   2       12.46       10.86      0.46 o 
 -12   3   2       45.93       42.54      1.49 o 
 -11   3   2        2.68        3.42      0.23 o 
 -10   3   2      298.38      275.90      4.39 o 
  -9   3   2        0.28        0.29      0.27 o 
  -8   3   2       29.94       30.06      0.45 o 
  -7   3   2        1.46        1.32      0.12 o 
  -6   3   2       15.07       16.95      0.33 o 
  -5   3   2      239.63      247.30      3.01 o 
  -4   3   2       20.80       22.49      0.49 o 
  -3   3   2      119.51      124.11      1.53 o 
  -2   3   2       57.58       60.55      0.86 o 
  -1   3   2       19.79       22.07      0.57 o 
   0   3   2       32.14       29.08      0.67 o 
   1   3   2      644.35      701.92     11.69 o 
   2   3   2       18.19       13.39      0.29 o 
   3   3   2      420.62      463.90      7.17 o 
   4   3   2      502.91      522.23      8.06 o 
   5   3   2      127.57      131.44      2.09 o 
   6   3   2      555.04      538.75      8.33 o 
   7   3   2        3.79        2.23      0.21 o 
   8   3   2      178.90      185.68      3.63 o 
   9   3   2       19.77       21.74      0.61 o 
  10   3   2       14.02       12.92      0.46 o 
  11   3   2        0.06        0.30      0.21 o 
  12   3   2       41.93       42.21      1.04 o 
  13   3   2        6.89        6.79      0.43 o 
  14   3   2        5.29        5.63      0.43 o 
 -15   4   2        7.49        9.73      0.71 o 
 -14   4   2        4.73        3.13      0.32 o 
 -13   4   2        0.25       -0.03      0.24 o 
 -12   4   2        3.19        3.14      0.23 o 
 -11   4   2       91.80       83.72      1.44 o 
 -10   4   2        0.20       -0.07      0.37 o 
  -9   4   2       25.21       23.70      0.79 o 
  -8   4   2      111.38      102.50      1.46 o 
  -7   4   2       14.82       16.25      0.33 o 
  -6   4   2       12.33       11.59      0.54 o 
  -5   4   2        0.00        0.04      0.08 o 
  -4   4   2      152.09      153.64      1.88 o 
  -3   4   2      240.86      245.74      2.98 o 
  -2   4   2       91.16       95.26      1.32 o 
  -1   4   2       23.64       25.25      0.43 o 
   0   4   2        2.73        4.95      0.62 o 
   1   4   2     1436.75     1553.98     23.86 o 
   2   4   2      268.48      272.33      4.24 o 
   3   4   2      108.23      133.26      2.62 o 
   4   4   2        0.07        0.00      0.14 o 
   5   4   2       44.64       39.99      0.72 o 
   6   4   2       25.36       28.09      0.54 o 
   7   4   2        8.58        7.89      0.39 o 
   8   4   2      117.24      105.88      2.15 o 
   9   4   2       21.89       25.29      0.68 o 
  10   4   2        0.14        0.30      0.21 o 
  11   4   2        1.98        4.31      0.36 o 
  12   4   2        3.77        4.26      0.36 o 
  13   4   2        1.00        1.29      0.32 o 
  14   4   2        0.94        0.86      0.71 o 
 -14   5   2        2.33        1.55      0.32 o 
 -13   5   2        0.97        0.41      0.24 o 
 -12   5   2        1.79        2.15      0.32 o 
 -11   5   2       65.63       69.90      1.30 o 
 -10   5   2        5.58        6.07      0.58 o 
  -9   5   2       13.80       13.70      0.40 o 
  -8   5   2        1.68        0.84      0.23 o 
  -7   5   2       54.07       52.87      0.82 o 
  -6   5   2       57.88       57.09      0.87 o 
  -5   5   2       38.88       34.54      0.62 o 
  -4   5   2       19.41       21.44      0.35 o 
  -3   5   2        1.66        2.07      0.12 o 
  -2   5   2        7.11        5.65      0.25 o 
  -1   5   2      361.49      364.33      4.90 o 
   0   5   2        2.41        4.16      0.17 o 
   1   5   2       32.33       28.70      0.56 o 
   2   5   2        4.88        3.01      0.19 o 
   3   5   2        0.00        0.11      0.09 o 
   4   5   2       32.83       33.10      0.63 o 
   5   5   2       22.99       20.50      0.45 o 
   6   5   2      240.03      241.03      4.68 o 
   7   5   2       11.56        8.35      0.39 o 
   8   5   2        3.45        2.69      0.29 o 
   9   5   2       11.41        9.48      0.43 o 
  10   5   2        2.04        2.39      0.29 o 
  11   5   2        0.01       -0.10      0.21 o 
  12   5   2        2.20        2.21      0.32 o 
  13   5   2        2.33        2.94      0.36 o 
 -13   6   2       10.55       12.06      0.53 o 
 -12   6   2        1.91        2.21      0.32 o 
 -11   6   2        8.66        9.08      0.50 o 
 -10   6   2       34.88       35.02      2.69 o 
  -9   6   2        0.15        0.41      0.24 o 
  -8   6   2       43.47       40.51      0.78 o 
  -7   6   2        0.80        0.76      0.19 o 
  -6   6   2        8.36        7.25      0.32 o 
  -5   6   2        8.68        8.84      0.33 o 
  -4   6   2        8.98       11.46      0.34 o 
  -3   6   2       31.24       28.83      0.59 o 
  -2   6   2       55.56       51.96      0.93 o 
  -1   6   2        2.38        2.55      0.17 o 
   0   6   2       54.39       58.72      0.95 o 
   1   6   2        0.74        1.38      0.15 o 
   2   6   2        0.07        0.25      0.15 o 
   3   6   2      100.88       96.21      1.72 o 
   4   6   2       41.84       37.39      0.89 o 
   5   6   2      110.59      105.26      3.55 o 
   6   6   2       10.40        9.07      0.43 o 
   7   6   2       20.70       18.93      0.61 o 
   8   6   2        8.13        6.86      0.39 o 
   9   6   2        0.01       -0.16      0.41 o 
  10   6   2        0.97        1.04      0.41 o 
  11   6   2        2.37        3.56      0.36 o 
  12   6   2       10.82       11.69      0.71 o 
 -12   7   2        0.24        0.61      0.41 o 
 -11   7   2        2.79        1.76      0.32 o 
 -10   7   2        3.33        3.51      0.32 o 
  -9   7   2        7.89        7.94      0.46 o 
  -8   7   2       15.15       14.04      0.43 o 
  -7   7   2        0.00        0.06      0.19 o 
  -6   7   2        2.21        2.24      0.21 o 
  -5   7   2       13.03       14.87      0.43 o 
  -4   7   2        6.10        6.42      0.33 o 
  -3   7   2       57.99       55.86      0.95 o 
  -2   7   2       52.92       52.42      0.93 o 
  -1   7   2        0.23        0.01      0.13 o 
   0   7   2        0.97        0.75      0.20 o 
   1   7   2        0.01        0.00      0.15 o 
   2   7   2       14.46       12.31      0.39 o 
   3   7   2       58.94       59.50      1.07 o 
   4   7   2       20.21       18.49      0.99 o 
   5   7   2      121.85      115.89      4.82 o 
   6   7   2       18.00       18.05      0.61 o 
   7   7   2        0.86        1.52      0.41 o 
   8   7   2        3.59        3.30      0.32 o 
   9   7   2        7.71        7.43      0.46 o 
  10   7   2        8.72       10.58      0.71 o 
  11   7   2        5.55        7.17      0.56 o 
 -10   8   2        6.22        5.52      0.51 o 
  -9   8   2        0.00        0.10      0.29 o 
  -8   8   2        0.14       -0.04      0.24 o 
  -7   8   2        0.06        0.07      0.21 o 
  -6   8   2        0.97        1.41      0.23 o 
  -5   8   2       13.96       13.69      0.45 o 
  -4   8   2       32.97       34.41      0.74 o 
  -3   8   2        0.08       -0.19      0.19 o 
  -2   8   2        0.89        0.58      0.24 o 
  -1   8   2        1.41        1.14      0.21 o 
   0   8   2       76.14       76.08      1.33 o 
   1   8   2        0.63        0.70      0.21 o 
   2   8   2       10.55       10.29      0.40 o 
   3   8   2        3.21        3.39      0.25 o 
   4   8   2        3.79        3.63      0.51 o 
   5   8   2        0.06        0.20      0.30 o 
   6   8   2        0.30        0.30      0.29 o 
   7   8   2        3.36        4.26      0.36 o 
   8   8   2        1.22        1.48      0.29 o 
   9   8   2        1.13        0.98      0.32 o 
  -8   9   2        0.04       -0.10      0.29 o 
  -7   9   2        5.30        4.59      0.44 o 
  -6   9   2        1.06        1.41      0.55 o 
  -5   9   2       24.52       27.79      0.64 o 
  -4   9   2        0.17        0.03      0.23 o 
  -3   9   2        0.28        0.02      0.21 o 
  -2   9   2        7.88        8.07      0.39 o 
  -1   9   2       25.75       27.25      0.64 o 
   0   9   2        5.36        5.25      0.34 o 
   1   9   2        1.27        1.67      0.29 o 
   2   9   2        0.05       -0.12      0.21 o 
   3   9   2        1.44        1.95      0.29 o 
   4   9   2        0.17       -0.05      0.29 o 
   5   9   2        2.94        2.87      0.36 o 
   6   9   2        0.62        0.66      0.29 o 
   7   9   2        1.00        0.41      0.29 o 
  -5  10   2        0.82        0.30      0.41 o 
  -4  10   2        0.55        0.28      0.27 o 
  -3  10   2       12.49       14.06      0.50 o 
  -2  10   2        0.03        0.03      0.25 o 
  -1  10   2        2.46        1.92      0.32 o 
   0  10   2       18.41       19.31      1.82 o 
   1  10   2       17.74       20.94      0.58 o 
   2  10   2       15.29       15.40      0.64 o 
   3  10   2        0.62       -0.10      0.29 o 
   4  10   2        2.27        2.01      0.36 o 
 -16   1   3        1.63        2.41      0.32 o 
 -15   1   3        2.38        2.38      0.29 o 
 -14   1   3        1.15        0.61      0.18 o 
 -13   1   3       11.78       11.59      0.31 o 
 -12   1   3        3.13        2.41      0.15 o 
 -11   1   3        6.64        4.75      0.40 o 
 -10   1   3      147.52      144.06      2.04 o 
  -9   1   3       29.14       28.24      0.53 o 
  -8   1   3       76.65       75.87      1.09 o 
  -7   1   3       32.31       31.76      0.56 o 
  -6   1   3       27.36       22.74      0.35 o 
  -5   1   3      135.02      149.85      1.84 o 
  -4   1   3      720.27      692.00     10.83 o 
  -3   1   3       28.36       24.85      0.53 o 
  -2   1   3      170.92      136.82      3.68 o 
  -1   1   3     2535.58     2500.59     47.08 o 
   0   1   3    10180.25     9403.25    209.07 o 
   1   1   3      913.65      913.84     17.95 o 
   2   1   3     1030.79     1080.48     16.60 o 
   3   1   3      436.43      443.21      6.83 o 
   6   1   3        6.32        7.14      0.23 o 
   7   1   3       33.70       35.05      0.64 o 
   8   1   3       40.92       38.34      0.70 o 
   9   1   3       40.65       38.16      1.32 o 
  10   1   3        2.94        4.01      1.37 o 
  11   1   3       40.53       38.72      0.93 o 
  12   1   3        0.56        0.56      0.21 o 
  13   1   3        0.01       -0.05      0.21 o 
  14   1   3        3.33        3.04      0.29 o 
  15   1   3        0.70        0.41      0.41 o 
 -16   2   3        5.29        6.38      0.61 o 
 -15   2   3        1.32        1.58      0.30 o 
 -14   2   3        0.63        0.48      0.19 o 
 -13   2   3       20.42       18.14      0.47 o 
 -12   2   3        0.45        1.02      0.16 o 
 -11   2   3       97.65       92.19      1.36 o 
 -10   2   3      139.81      130.41      1.85 o 
  -9   2   3       33.69       31.93      0.52 o 
  -8   2   3       14.64       16.20      0.28 o 
  -7   2   3        3.52        2.45      0.13 o 
  -6   2   3      335.18      382.04      5.18 o 
  -5   2   3      434.38      437.76      6.81 o 
  -4   2   3       58.50       56.23      1.52 o 
  -3   2   3      479.81      478.38      5.76 o 
  -2   2   3       14.42       16.44      0.36 o 
  -1   2   3      449.72      499.07      9.70 o 
   0   2   3     1303.49     1324.34     20.34 o 
   1   2   3     1821.37     1896.57     29.10 o 
   2   2   3     1985.48     2075.94     34.03 o 
   3   2   3      479.97      510.72      7.88 o 
   4   2   3     1208.82     1341.84     25.23 o 
   5   2   3       15.25       17.19      0.35 o 
   6   2   3      127.49      131.86      2.09 o 
   7   2   3      118.93      123.47      1.99 o 
   8   2   3      273.01      257.02      4.04 o 
   9   2   3        5.61        3.84      1.01 o 
  10   2   3        4.82        6.35      0.96 o 
  11   2   3       19.17       18.25      0.57 o 
  12   2   3        2.56        2.44      0.29 o 
  13   2   3        0.36        0.32      0.25 o 
  14   2   3        1.29        0.71      0.51 o 
 -15   3   3        0.15        0.00      0.30 o 
 -14   3   3        9.34        9.67      0.37 o 
 -13   3   3        9.04        8.77      0.37 o 
 -12   3   3        0.97        0.47      0.16 o 
 -11   3   3       20.35       21.25      0.70 o 
 -10   3   3       38.42       38.42      0.65 o 
  -9   3   3       13.53       12.13      0.27 o 
  -8   3   3      104.24       98.65      1.28 o 
  -7   3   3        1.95        0.85      0.11 o 
  -6   3   3       11.48        9.24      0.24 o 
  -5   3   3      565.27      590.54      7.13 o 
  -4   3   3      589.23      638.98     10.28 o 
  -3   3   3      321.74      327.09      6.25 o 
  -2   3   3      115.35      117.39      1.92 o 
  -1   3   3        0.56        1.65      0.15 o 
   0   3   3     1563.78     1580.22     35.73 o 
   1   3   3       29.47       27.13      0.61 o 
   2   3   3       76.63       73.32      1.32 o 
   3   3   3      906.50      895.52     17.05 o 
   4   3   3        8.76        9.42      0.51 o 
   5   3   3       95.23       84.64      1.39 o 
   6   3   3       66.72       74.05      1.23 o 
   7   3   3       13.51       14.23      0.35 o 
   8   3   3        2.52        1.67      0.21 o 
   9   3   3        0.02       -0.21      0.21 o 
  10   3   3        0.00       -0.25      0.25 o 
  11   3   3        3.34        2.69      0.29 o 
  12   3   3        0.30        0.20      0.21 o 
  13   3   3        9.49        9.61      0.46 o 
  14   3   3        8.07        7.91      0.46 o 
 -15   4   3        0.06       -0.30      0.30 o 
 -14   4   3        0.03       -0.19      0.19 o 
 -13   4   3       14.74       14.63      0.76 o 
 -12   4   3        2.50        2.36      0.21 o 
 -11   4   3        0.09       -0.03      0.18 o 
 -10   4   3        1.53        0.80      0.19 o 
  -9   4   3      234.32      250.53      4.89 o 
  -8   4   3       32.84       32.60      0.48 o 
  -7   4   3       22.10       19.88      0.32 o 
  -6   4   3      229.42      241.66      3.37 o 
  -5   4   3       76.84       89.17      1.13 o 
  -4   4   3        6.27        5.97      0.18 o 
  -3   4   3       39.63       28.69      0.46 o 
  -2   4   3       84.67       65.74      1.19 o 
  -1   4   3      296.78      295.67      4.62 o 
   0   4   3      318.06      353.95      5.50 o 
   1   4   3     1477.41     1545.11     27.13 o 
   2   4   3      854.00      876.87     13.48 o 
   3   4   3       13.38        8.28      0.53 o 
   5   4   3        2.60        2.95      0.24 o 
   6   4   3       69.93       58.30      1.01 o 
   7   4   3      102.84       97.29      1.97 o 
   8   4   3       97.01       95.30      1.97 o 
   9   4   3        1.43        1.27      0.21 o 
  10   4   3        0.61        0.51      0.21 o 
  11   4   3        0.53        0.15      0.21 o 
  12   4   3        0.04        0.22      0.25 o 
  13   4   3       36.31       41.65      1.62 o 
 -14   5   3        0.00       -0.13      0.24 o 
 -13   5   3        0.86        0.49      0.19 o 
 -12   5   3        2.93        1.56      0.23 o 
 -11   5   3        0.63        0.94      0.19 o 
 -10   5   3      151.34      155.32      3.18 o 
  -9   5   3       15.99       14.42      0.35 o 
  -8   5   3      256.11      269.39      3.70 o 
  -7   5   3       51.05       51.54      0.94 o 
  -6   5   3        8.92        8.76      0.25 o 
  -5   5   3       11.58       11.67      0.28 o 
  -4   5   3      178.44      194.03      2.67 o 
  -3   5   3       38.26       41.65      0.64 o 
  -2   5   3       71.99       74.85      1.09 o 
  -1   5   3        6.92        9.28      0.23 o 
   0   5   3       15.84       17.78      0.42 o 
   1   5   3       22.92       24.54      0.65 o 
   2   5   3      157.08      164.14      2.62 o 
   3   5   3        7.07        5.73      0.27 o 
   4   5   3        0.12        0.13      0.09 o 
   5   5   3      300.52      282.62      4.45 o 
   6   5   3      377.51      354.27      6.78 o 
   7   5   3       24.50       25.69      0.72 o 
   8   5   3        1.35        2.19      0.29 o 
   9   5   3        0.25        0.10      0.21 o 
  10   5   3        4.99        5.33      0.39 o 
  11   5   3        0.63        1.29      0.29 o 
  12   5   3       30.61       36.25      1.17 o 
  13   5   3       11.54       12.16      0.81 o 
 -13   6   3        0.43        0.41      0.29 o 
 -12   6   3        5.11        5.29      0.46 o 
 -11   6   3        1.51        0.61      0.41 o 
 -10   6   3       55.48       56.26      1.32 o 
  -9   6   3      119.75      119.27      1.99 o 
  -8   6   3      144.77      147.32      2.40 o 
  -7   6   3       62.85       58.42      1.24 o 
  -6   6   3        8.51        8.35      0.68 o 
  -5   6   3        3.86        5.43      0.26 o 
  -4   6   3       11.05       10.03      0.34 o 
  -3   6   3       13.71       13.19      0.40 o 
  -2   6   3       44.84       50.15      0.92 o 
  -1   6   3       30.85       32.87      0.66 o 
   0   6   3      105.66      109.83      1.80 o 
   1   6   3      120.73      117.99      1.91 o 
   2   6   3       10.88        9.11      0.33 o 
   3   6   3        5.01        6.04      0.28 o 
   4   6   3       96.87       94.76      3.40 o 
   5   6   3      111.91      118.39      1.97 o 
   6   6   3        0.33        0.30      0.21 o 
   7   6   3        3.36        1.20      0.24 o 
   8   6   3        8.99        6.46      0.39 o 
   9   6   3        2.88        3.85      0.36 o 
  10   6   3        0.78        0.91      0.29 o 
  11   6   3        2.96        3.52      0.76 o 
  12   6   3        0.09        0.35      0.56 o 
 -12   7   3        1.16        1.01      0.41 o 
 -11   7   3        0.05        0.25      0.32 o 
 -10   7   3        0.00        0.20      0.29 o 
  -9   7   3        1.17        0.75      0.21 o 
  -8   7   3        1.18        0.89      0.22 o 
  -7   7   3        5.26        4.59      0.36 o 
  -6   7   3        1.02        0.21      0.21 o 
  -5   7   3       63.74       64.79      1.15 o 
  -4   7   3       40.25       40.03      0.78 o 
  -3   7   3       16.51       14.25      0.40 o 
  -2   7   3        1.56        1.00      0.24 o 
  -1   7   3       90.07       88.12      1.50 o 
   0   7   3       46.50       44.72      1.00 o 
   1   7   3       13.08       15.13      0.40 o 
   2   7   3        3.96        4.38      0.25 o 
   3   7   3       10.71       12.08      0.57 o 
   4   7   3        0.06        0.04      0.15 o 
   5   7   3        2.88        3.10      0.29 o 
   6   7   3       42.19       39.54      1.00 o 
   7   7   3        0.08        0.25      0.24 o 
   8   7   3        0.56        0.46      0.29 o 
   9   7   3       14.96       12.65      0.53 o 
  10   7   3       12.05       13.12      0.81 o 
  11   7   3        0.34       -0.10      0.41 o 
 -10   8   3        7.77        9.06      0.86 o 
  -9   8   3       14.69       14.71      0.65 o 
  -8   8   3       25.35       28.27      1.27 o 
  -7   8   3        4.59        3.67      0.28 o 
  -6   8   3        2.93        2.22      0.25 o 
  -5   8   3       46.59       50.75      0.99 o 
  -4   8   3       39.96       38.48      1.16 o 
  -3   8   3       33.47       33.06      1.34 o 
  -2   8   3       79.31       83.30      2.59 o 
  -1   8   3        2.15        2.01      0.25 o 
   0   8   3       65.47       66.74      1.56 o 
   1   8   3       35.66       35.68      1.37 o 
   2   8   3       11.06       11.30      0.39 o 
   3   8   3        9.71        8.41      0.34 o 
   4   8   3        3.92        4.18      0.39 o 
   5   8   3       17.03       16.37      0.61 o 
   6   8   3        2.64        1.42      0.29 o 
   7   8   3        0.14        0.41      0.29 o 
   8   8   3        0.00        0.20      0.29 o 
   9   8   3        0.66        0.77      0.32 o 
  -8   9   3        0.19        0.17      0.23 o 
  -7   9   3        0.94        1.09      0.30 o 
  -6   9   3        0.59        0.17      0.21 o 
  -5   9   3        1.72        1.86      0.25 o 
  -4   9   3        1.65        1.66      0.25 o 
  -3   9   3       19.06       20.48      0.56 o 
  -2   9   3        0.84        0.71      0.21 o 
  -1   9   3        5.66        5.28      0.35 o 
   0   9   3        4.21        5.39      0.35 o 
   1   9   3       20.58       21.59      0.79 o 
   2   9   3        0.00        0.03      0.21 o 
   3   9   3        6.00        5.62      0.43 o 
   4   9   3        3.78        3.25      0.36 o 
   5   9   3        0.01        0.05      0.29 o 
   6   9   3        5.98        6.50      0.46 o 
   7   9   3        3.32        3.56      0.76 o 
  -5  10   3        4.40        5.17      0.71 o 
  -4  10   3       14.51       14.65      0.52 o 
  -3  10   3        0.00       -0.08      0.25 o 
  -2  10   3        1.06        1.27      0.25 o 
  -1  10   3        1.80        1.14      0.32 o 
   0  10   3        0.19        0.20      0.29 o 
   1  10   3        0.35        0.47      0.23 o 
   2  10   3        1.06        0.81      0.41 o 
   3  10   3        0.02        0.26      0.32 o 
   4  10   3        0.44        0.51      0.41 o 
 -16   0   4       25.53       33.03      1.32 o 
 -15   0   4        3.31        2.19      0.29 o 
 -14   0   4        2.73        3.46      0.56 o 
 -13   0   4       28.70       24.17      0.64 o 
 -12   0   4      133.10      102.45      2.12 o 
 -11   0   4      146.49      125.73      2.55 o 
 -10   0   4      524.24      520.73     10.05 o 
  -9   0   4      113.35      110.29      2.19 o 
  -8   0   4        1.62        1.52      0.14 o 
  -7   0   4       19.50       15.44      0.31 o 
  -6   0   4      604.95      560.48      8.72 o 
  -5   0   4      628.07      614.23     16.32 o 
  -4   0   4      191.46      182.69      3.49 o 
  -3   0   4     1093.79     1120.56     29.30 o 
  -2   0   4        2.53        0.20      0.10 o 
  -1   0   4      105.08      134.17      3.66 o 
   0   0   4       12.33       17.13      0.61 o 
   1   0   4       72.68       70.95      1.42 o 
   2   0   4        0.31        0.20      0.10 o 
   3   0   4      715.40      781.82     23.33 o 
   4   0   4     1079.81     1147.51     27.22 o 
   5   0   4      671.14      774.72     14.57 o 
   6   0   4      169.79      182.41      3.52 o 
   7   0   4      101.02       96.38      2.03 o 
   8   0   4       44.96       41.77      1.32 o 
   9   0   4      329.16      335.00      9.07 o 
  10   0   4      126.28      130.74      3.76 o 
  11   0   4      126.50      125.75      3.55 o 
  12   0   4        1.32        0.81      0.30 o 
  13   0   4        4.44        4.15      0.51 o 
  14   0   4        0.00       -0.10      0.30 o 
 -16   1   4        1.13        2.19      0.32 o 
 -15   1   4        5.70        6.06      0.38 o 
 -14   1   4        0.04        0.01      0.13 o 
 -13   1   4       13.60       11.00      0.31 o 
 -12   1   4       47.42       44.53      0.72 o 
 -11   1   4      128.81      118.32      1.70 o 
 -10   1   4        7.24        9.98      0.42 o 
  -9   1   4      230.10      217.62      3.48 o 
  -8   1   4        1.00        0.06      0.07 o 
  -7   1   4        0.96        0.33      0.06 o 
  -6   1   4      124.23      125.35      1.74 o 
  -5   1   4     1064.31     1096.14     23.65 o 
  -4   1   4       98.89       97.56      1.35 o 
  -3   1   4      165.65      151.26      2.11 o 
  -2   1   4      986.94      970.68     14.94 o 
  -1   1   4      514.94      522.05      8.03 o 
   0   1   4      147.86      150.58      5.71 o 
   1   1   4      307.50      305.29      4.92 o 
   2   1   4      169.06      182.30      2.82 o 
   3   1   4      344.36      391.47      6.03 o 
   4   1   4      685.95      768.74     11.81 o 
   5   1   4       29.79       36.10      0.64 o 
   8   1   4      135.02      130.17      2.11 o 
   9   1   4      608.35      600.14      8.04 o 
  10   1   4      316.52      317.59      6.12 o 
  11   1   4        0.02        0.00      0.41 o 
  12   1   4        0.59        0.92      0.21 o 
  13   1   4       12.18       11.90      0.50 o 
  14   1   4        4.25        3.55      0.51 o 
 -16   2   4        0.72        1.16      0.32 o 
 -15   2   4       18.63       21.11      0.54 o 
 -14   2   4        2.45        2.34      0.19 o 
 -13   2   4        6.89        4.88      0.25 o 
 -12   2   4       29.53       24.87      0.47 o 
 -11   2   4        8.20       11.16      0.31 o 
 -10   2   4       35.82       34.89      0.58 o 
  -9   2   4       40.51       40.18      0.57 o 
  -8   2   4        1.44        1.75      0.10 o 
  -7   2   4       50.06       41.99      0.57 o 
  -6   2   4        3.74        4.54      0.19 o 
  -5   2   4      137.23      125.50      2.60 o 
  -4   2   4      303.79      286.58      3.99 o 
  -3   2   4       73.33       70.02      0.99 o 
  -2   2   4      637.83      666.76     17.46 o 
  -1   2   4       18.40       17.94      0.43 o 
   0   2   4       33.94       26.98      0.57 o 
   1   2   4        2.60        2.94      0.19 o 
   2   2   4      403.93      451.80      8.29 o 
   3   2   4      298.11      321.18      4.96 o 
   4   2   4      288.58      339.47      5.24 o 
   6   2   4        0.81        0.85      0.13 o 
   7   2   4       25.90       27.47      0.53 o 
   8   2   4       89.87       87.44      1.46 o 
   9   2   4        0.25       -0.35      0.46 o 
  10   2   4       30.91       29.27      0.75 o 
  11   2   4       25.84       23.97      0.68 o 
  12   2   4        1.18        1.06      0.29 o 
  13   2   4       19.58       20.06      0.96 o 
  14   2   4        7.84        7.60      0.56 o 
 -15   3   4        1.43        1.51      0.23 o 
 -14   3   4        1.19        1.70      0.23 o 
 -13   3   4       12.73       13.55      0.43 o 
 -12   3   4       10.94        8.15      0.26 o 
 -11   3   4        2.30        1.53      0.21 o 
 -10   3   4       80.49       78.19      1.03 o 
  -9   3   4       16.11       14.99      0.42 o 
  -8   3   4       98.47       98.28      1.25 o 
  -7   3   4      157.91      150.10      2.40 o 
  -6   3   4       38.47       43.03      0.66 o 
  -5   3   4       57.60       63.76      1.02 o 
  -4   3   4       25.64       28.85      0.42 o 
  -3   3   4      474.92      525.40      8.20 o 
  -2   3   4       45.03       36.01      1.43 o 
  -1   3   4        8.66       11.72      0.46 o 
   0   3   4     5547.26     6023.10     92.23 o 
   1   3   4      295.80      284.81      4.42 o 
   2   3   4     1898.11     1954.71     29.98 o 
   3   3   4       18.26       21.99      0.53 o 
   4   3   4        0.48        0.60      0.26 o 
   5   3   4        3.85        4.74      0.35 o 
   6   3   4      232.94      223.07      3.51 o 
   7   3   4      114.77      108.31      1.76 o 
   8   3   4        0.25        0.15      0.21 o 
   9   3   4       79.20       81.75      1.72 o 
  10   3   4        1.92        2.60      0.41 o 
  11   3   4       10.68        9.18      0.43 o 
  12   3   4        1.66        1.65      0.29 o 
  13   3   4        0.55        0.86      0.29 o 
  14   3   4        0.63        0.20      0.41 o 
 -15   4   4        0.02       -0.19      0.19 o 
 -14   4   4        1.90        1.99      0.23 o 
 -13   4   4        0.00       -0.14      0.19 o 
 -12   4   4       11.67       11.78      0.37 o 
 -11   4   4        2.63        1.98      0.25 o 
 -10   4   4       35.23       32.93      0.66 o 
  -9   4   4       73.72       74.61      1.41 o 
  -8   4   4       15.88       16.34      0.51 o 
  -7   4   4       35.68       37.74      0.54 o 
  -6   4   4      103.56      103.55      1.46 o 
  -5   4   4       83.66       82.74      1.37 o 
  -4   4   4       22.10       23.61      0.40 o 
  -3   4   4      141.05      156.40      2.50 o 
  -2   4   4      186.26      191.04      3.04 o 
  -1   4   4      214.74      226.83      5.69 o 
   0   4   4      135.86      125.77      2.01 o 
   2   4   4     1668.39     1757.15     26.95 o 
   3   4   4        7.66        7.99      0.32 o 
   4   4   4       16.89       17.65      0.39 o 
   6   4   4       14.47       17.58      0.35 o 
   7   4   4       67.85       71.80      1.51 o 
   8   4   4       68.06       58.13      1.25 o 
   9   4   4        0.00       -0.10      0.21 o 
  10   4   4        0.36        0.45      0.24 o 
  11   4   4        0.40        0.74      0.24 o 
  12   4   4        0.01       -0.20      0.29 o 
  13   4   4        0.52        0.86      0.32 o 
 -14   5   4        0.11        0.17      0.19 o 
 -13   5   4        3.18        2.02      0.25 o 
 -12   5   4        2.64        1.82      0.19 o 
 -11   5   4        0.60        0.42      0.16 o 
 -10   5   4        8.24        8.33      0.30 o 
  -9   5   4       70.10       68.19      1.05 o 
  -8   5   4        7.32        8.39      0.28 o 
  -7   5   4       33.40       33.12      0.84 o 
  -6   5   4        5.73        4.25      0.21 o 
  -5   5   4      117.43      119.01      1.69 o 
  -4   5   4      232.21      233.19      3.19 o 
  -3   5   4       13.65       11.88      0.26 o 
  -2   5   4       35.86       36.48      0.66 o 
  -1   5   4        1.95        1.83      0.15 o 
   0   5   4       99.97      113.02      1.86 o 
   1   5   4       57.50       59.23      1.25 o 
   2   5   4       99.94       98.56      1.62 o 
   3   5   4      292.29      275.84      4.67 o 
   4   5   4       51.34       46.94      0.86 o 
   6   5   4       38.64       35.10      0.68 o 
   7   5   4       46.09       44.92      1.22 o 
   8   5   4       12.55       11.25      0.43 o 
   9   5   4       15.67       13.68      0.50 o 
  10   5   4        0.41        0.82      0.24 o 
  11   5   4        1.07        1.32      0.29 o 
  12   5   4       11.53       16.27      0.61 o 
 -13   6   4        1.00        0.92      0.32 o 
 -12   6   4        0.29        0.71      0.29 o 
 -11   6   4        1.73        1.66      0.27 o 
 -10   6   4        7.36        6.80      0.34 o 
  -9   6   4       40.63       42.24      0.84 o 
  -8   6   4        0.14        0.22      0.19 o 
  -7   6   4        9.96       12.37      0.48 o 
  -6   6   4       87.58       87.03      1.48 o 
  -5   6   4      113.27      118.74      1.95 o 
  -4   6   4       66.65       66.73      1.15 o 
  -3   6   4       48.97       44.17      0.82 o 
  -2   6   4       32.93       32.66      0.82 o 
  -1   6   4       48.74       50.82      0.92 o 
   0   6   4        4.73        4.88      0.27 o 
   1   6   4       33.94       29.74      0.75 o 
   2   6   4       84.71       86.78      1.44 o 
   3   6   4        4.28        5.02      0.37 o 
   4   6   4       28.57       27.15      0.74 o 
   5   6   4       29.83       26.33      0.96 o 
   6   6   4       10.52        7.91      0.43 o 
   7   6   4        0.46        0.76      0.21 o 
   8   6   4        2.97        3.55      0.29 o 
   9   6   4       14.71       12.64      0.56 o 
  10   6   4        4.75        5.74      0.61 o 
  11   6   4        0.24        0.25      0.29 o 
 -12   7   4        4.03        5.27      0.61 o 
 -11   7   4        0.83        0.15      0.46 o 
 -10   7   4        0.11       -0.19      0.19 o 
  -9   7   4       12.54       13.36      0.70 o 
  -8   7   4        1.68        1.55      0.23 o 
  -7   7   4       19.24       20.42      0.50 o 
  -6   7   4        0.00       -0.01      0.19 o 
  -5   7   4       15.96       20.14      0.49 o 
  -4   7   4        0.25        0.44      0.19 o 
  -3   7   4        1.42        1.96      0.19 o 
  -2   7   4        4.50        3.75      0.29 o 
  -1   7   4       11.65       12.57      0.43 o 
   0   7   4        2.80        3.49      0.23 o 
   1   7   4       50.57       48.70      1.88 o 
   2   7   4       54.18       50.55      0.95 o 
   3   7   4       16.41       14.71      0.45 o 
   4   7   4        3.97        4.12      0.27 o 
   5   7   4       21.73       20.54      0.66 o 
   6   7   4        4.67        5.63      0.61 o 
   7   7   4       36.41       39.13      1.57 o 
   8   7   4        1.86        2.08      0.29 o 
   9   7   4        3.76        5.52      0.43 o 
  10   7   4        5.69        6.04      0.46 o 
 -10   8   4        0.04        0.10      0.21 o 
  -9   8   4        2.80        3.11      0.40 o 
  -8   8   4        0.09       -0.08      0.23 o 
  -7   8   4        0.61        0.26      0.19 o 
  -6   8   4       22.74       24.74      0.60 o 
  -5   8   4        2.07        1.49      0.25 o 
  -4   8   4       26.24       28.62      0.89 o 
  -3   8   4        7.70        7.26      0.34 o 
  -2   8   4        1.62        2.43      0.41 o 
  -1   8   4        7.40        8.16      0.39 o 
   0   8   4        4.31        3.57      0.32 o 
   1   8   4        3.64        3.82      0.27 o 
   2   8   4        6.13        5.86      0.33 o 
   3   8   4        6.11        5.23      0.33 o 
   4   8   4       24.14       23.54      0.91 o 
   5   8   4       27.80       25.26      0.75 o 
   6   8   4        1.46        2.45      0.32 o 
   7   8   4        1.49        2.29      0.32 o 
   8   8   4        4.22        5.85      0.46 o 
   9   8   4        0.08        0.51      0.41 o 
  -8   9   4        6.81        6.65      0.43 o 
  -7   9   4        5.59        5.76      0.55 o 
  -6   9   4        1.88        2.19      0.25 o 
  -5   9   4        4.18        4.06      0.31 o 
  -4   9   4        0.36        0.47      0.23 o 
  -3   9   4        2.88        2.27      0.25 o 
  -2   9   4        2.94        2.77      0.63 o 
  -1   9   4       14.92       15.84      0.61 o 
   0   9   4        0.31        0.51      0.29 o 
   1   9   4        3.99        3.21      0.27 o 
   2   9   4        1.82        2.08      0.25 o 
   3   9   4        0.08       -0.15      0.29 o 
   4   9   4        2.99        3.10      0.36 o 
   5   9   4        0.30        0.66      0.29 o 
   6   9   4        1.33        1.24      0.32 o 
  -5  10   4       14.66       14.79      0.91 o 
  -4  10   4       12.20       11.75      0.81 o 
  -3  10   4       15.95       17.15      0.52 o 
  -2  10   4        4.83        4.71      0.35 o 
  -1  10   4        4.99        5.86      0.71 o 
   0  10   4        0.01       -0.20      0.29 o 
   1  10   4        0.00        0.23      0.25 o 
   2  10   4        0.05       -0.35      0.35 o 
   3  10   4        2.02        3.04      0.51 o 
 -16   1   5        0.68        0.79      0.20 o 
 -15   1   5        0.05        0.19      0.16 o 
 -14   1   5        0.85        0.25      0.15 o 
 -13   1   5        0.31        0.16      0.13 o 
 -12   1   5        1.70        1.59      0.15 o 
 -11   1   5       69.13       66.48      1.01 o 
 -10   1   5        0.35       -0.01      0.11 o 
  -9   1   5      192.35      185.02      2.57 o 
  -8   1   5        0.58        0.78      0.09 o 
  -6   1   5        2.98        3.95      0.21 o 
  -5   1   5      163.97      176.70      1.97 o 
  -4   1   5       36.81       33.78      0.41 o 
  -3   1   5      382.78      409.84      8.66 o 
  -2   1   5      926.42      974.56     14.99 o 
  -1   1   5        2.28        2.59      0.35 o 
   0   1   5      202.42      229.31      6.40 o 
   1   1   5      416.53      426.50      6.30 o 
   2   1   5       63.05       70.49      0.99 o 
   3   1   5      189.20      216.24      3.35 o 
   4   1   5        3.84        4.42      0.20 o 
   5   1   5       54.08       52.24      0.88 o 
   6   1   5       12.40       12.07      0.33 o 
   7   1   5      110.39      107.91      1.52 o 
   8   1   5      181.11      178.74      2.86 o 
   9   1   5        4.58        3.79      0.44 o 
  10   1   5       75.87       73.60      1.29 o 
  11   1   5       15.82       16.73      0.57 o 
  12   1   5        4.58        4.10      0.29 o 
  13   1   5        0.87        0.56      0.29 o 
  14   1   5        0.02       -0.25      0.30 o 
 -16   2   5       12.58       12.37      0.56 o 
 -15   2   5        0.28        0.24      0.16 o 
 -14   2   5        4.09        4.26      0.28 o 
 -13   2   5        0.02        0.01      0.13 o 
 -12   2   5        0.15        0.03      0.19 o 
 -11   2   5       32.82       29.37      0.52 o 
 -10   2   5      100.39      100.12      1.46 o 
  -9   2   5        0.13        0.04      0.20 o 
  -8   2   5        9.60        8.53      0.30 o 
  -7   2   5       28.59       25.07      0.42 o 
  -6   2   5        5.23        3.25      0.20 o 
  -5   2   5      384.29      418.76      5.06 o 
  -4   2   5      394.99      441.12      8.33 o 
  -3   2   5      340.43      357.77      7.74 o 
  -2   2   5      302.09      346.70      5.37 o 
  -1   2   5      190.72      243.45      3.77 o 
   1   2   5     1215.79     1270.27     19.51 o 
   2   2   5       12.05        8.72      0.23 o 
   3   2   5       31.20       37.92      0.64 o 
   4   2   5       76.90       93.27      1.52 o 
   5   2   5       17.18       20.04      0.41 o 
   6   2   5        1.47        0.91      0.12 o 
   7   2   5       57.56       51.72      1.15 o 
   8   2   5       20.04       17.47      0.58 o 
   9   2   5       87.51       90.03      1.86 o 
  10   2   5        1.03        0.58      0.46 o 
  11   2   5       26.74       27.22      0.62 o 
  12   2   5        9.39        8.37      0.43 o 
  13   2   5        5.15        6.48      0.56 o 
  14   2   5        0.24        0.25      0.29 o 
 -15   3   5        0.21       -0.14      0.20 o 
 -14   3   5        1.54        0.95      0.17 o 
 -13   3   5        0.68        0.60      0.16 o 
 -12   3   5        2.74        2.37      0.16 o 
 -11   3   5       34.19       33.15      0.57 o 
 -10   3   5       15.16       17.03      0.37 o 
  -9   3   5      112.49      114.92      1.47 o 
  -8   3   5       52.16       49.97      0.69 o 
  -7   3   5       25.12       25.43      0.50 o 
  -6   3   5        0.13        0.27      0.07 o 
  -5   3   5      171.01      183.61      2.26 o 
  -4   3   5      502.15      538.99      6.51 o 
  -3   3   5      359.89      392.86      6.64 o 
  -2   3   5      126.94      141.70      2.23 o 
  -1   3   5       18.61       13.08      0.31 o 
   1   3   5      177.08      174.76      2.76 o 
   2   3   5      283.20      265.62      4.66 o 
   3   3   5      224.72      220.32      3.47 o 
   4   3   5       38.79       45.97      0.82 o 
   5   3   5      211.16      201.69      3.17 o 
   6   3   5       21.15       20.74      0.66 o 
   7   3   5        3.46        3.46      0.33 o 
   8   3   5       97.46       91.99      1.90 o 
   9   3   5       20.19       17.49      0.57 o 
  10   3   5       58.33       57.23      1.29 o 
  11   3   5       19.52       18.87      0.61 o 
  12   3   5       22.62       26.31      0.75 o 
  13   3   5       30.54       37.96      1.11 o 
 -15   4   5       11.99       14.56      0.49 o 
 -14   4   5        6.64        7.88      0.37 o 
 -13   4   5        1.21        2.28      0.21 o 
 -12   4   5        1.06        0.51      0.15 o 
 -11   4   5       11.00       10.85      0.31 o 
 -10   4   5        2.84        2.88      0.17 o 
  -9   4   5      220.20      218.26      2.70 o 
  -8   4   5      335.91      342.95      5.13 o 
  -7   4   5       42.46       38.93      1.32 o 
  -6   4   5      124.83      120.49      2.40 o 
  -5   4   5        4.50        3.41      0.14 o 
  -4   4   5       86.32       89.37      1.13 o 
  -3   4   5        8.85       14.17      0.25 o 
  -2   4   5       50.28       46.50      1.06 o 
  -1   4   5        2.17        2.77      0.19 o 
   0   4   5       16.42       14.94      0.35 o 
   1   4   5      256.74      254.99      4.00 o 
   2   4   5      228.49      248.34      3.88 o 
   3   4   5       65.63       71.40      1.17 o 
   4   4   5       24.08       24.00      0.42 o 
   5   4   5       33.49       29.88      0.59 o 
   6   4   5        1.33        1.47      0.21 o 
   7   4   5       10.82        7.54      0.39 o 
   8   4   5        9.84        7.20      0.39 o 
   9   4   5        8.66        8.54      0.39 o 
  10   4   5        2.50        1.85      0.29 o 
  11   4   5        2.03        2.94      0.32 o 
  12   4   5        0.23        0.51      0.29 o 
  13   4   5        6.26        8.61      0.81 o 
 -14   5   5       13.86       17.14      0.63 o 
 -13   5   5       15.90       18.56      0.52 o 
 -12   5   5        6.50        8.52      0.37 o 
 -11   5   5        2.98        2.26      0.17 o 
 -10   5   5       34.09       34.19      0.61 o 
  -9   5   5       18.72       20.49      0.43 o 
  -8   5   5        0.18        0.57      0.17 o 
  -7   5   5        0.77        0.76      0.19 o 
  -6   5   5        0.03        0.00      0.08 o 
  -5   5   5        0.40        0.48      0.15 o 
  -4   5   5        0.38        0.10      0.11 o 
  -3   5   5       20.11       20.89      0.39 o 
  -2   5   5        0.01        0.04      0.17 o 
  -1   5   5       23.05       25.36      0.53 o 
   0   5   5      415.68      439.68      6.82 o 
   1   5   5      327.61      323.26      5.04 o 
   2   5   5      249.13      237.07      3.74 o 
   3   5   5       16.51       15.02      0.54 o 
   4   5   5       45.28       48.09      1.23 o 
   5   5   5       21.41       19.12      0.45 o 
   6   5   5        6.62        4.04      0.38 o 
   7   5   5       75.38       66.84      1.43 o 
   8   5   5        0.88        0.25      0.21 o 
   9   5   5       13.24       12.50      1.06 o 
  10   5   5        5.13        6.44      0.43 o 
  11   5   5        0.01       -0.13      0.24 o 
  12   5   5        8.26        8.62      1.17 o 
 -13   6   5        2.89        2.96      0.32 o 
 -12   6   5       12.06       13.07      0.56 o 
 -11   6   5       13.87       16.99      0.54 o 
 -10   6   5        1.40        1.06      0.19 o 
  -9   6   5       52.69       55.43      1.03 o 
  -8   6   5      106.76      110.37      2.12 o 
  -7   6   5       29.38       28.64      0.75 o 
  -6   6   5        3.84        4.41      0.25 o 
  -5   6   5       41.46       40.46      0.78 o 
  -4   6   5       22.26       23.11      0.63 o 
  -3   6   5       16.46       13.88      0.71 o 
  -2   6   5        1.94        2.47      0.24 o 
  -1   6   5        3.53        2.70      0.35 o 
   0   6   5       81.61       79.51      1.37 o 
   1   6   5      138.49      136.71      2.23 o 
   2   6   5      217.06      219.51      3.50 o 
   3   6   5      101.92       95.93      1.62 o 
   4   6   5       29.66       27.85      0.72 o 
   5   6   5       40.06       37.43      0.74 o 
   6   6   5        4.01        3.96      0.32 o 
   7   6   5        3.60        1.72      0.29 o 
   8   6   5        1.66        1.57      0.29 o 
   9   6   5        0.01       -0.16      0.24 o 
  10   6   5        1.17        0.91      0.29 o 
  11   6   5        2.59        3.05      0.36 o 
 -12   7   5        2.21        3.24      0.41 o 
 -11   7   5        0.84        1.33      0.25 o 
 -10   7   5        0.01       -0.19      0.19 o 
  -9   7   5       15.42       14.75      0.46 o 
  -8   7   5        5.77        4.46      0.29 o 
  -7   7   5       39.54       42.14      0.84 o 
  -6   7   5        0.32       -0.06      0.19 o 
  -5   7   5        0.05        0.04      0.19 o 
  -4   7   5       25.63       26.11      0.58 o 
  -3   7   5       52.16       52.52      0.95 o 
  -2   7   5       14.95       13.84      0.49 o 
  -1   7   5      108.89      106.77      1.80 o 
   0   7   5      148.39      143.70      2.36 o 
   1   7   5        2.63        3.08      0.23 o 
   2   7   5        1.27        1.54      0.21 o 
   3   7   5      165.85      159.86      2.62 o 
   4   7   5       57.19       56.50      1.42 o 
   5   7   5       19.67       18.95      0.64 o 
   6   7   5       24.12       21.54      0.64 o 
   7   7   5        7.36        6.39      0.43 o 
   8   7   5        4.15        4.23      0.61 o 
   9   7   5        0.77        0.96      0.29 o 
  10   7   5        3.95        3.95      0.51 o 
 -10   8   5        2.32        1.75      0.32 o 
  -9   8   5        1.09        0.64      0.32 o 
  -8   8   5        4.66        4.00      0.28 o 
  -7   8   5       12.83       13.37      0.44 o 
  -6   8   5        2.84        2.97      0.25 o 
  -5   8   5       61.92       64.05      1.19 o 
  -4   8   5       11.41       10.55      0.46 o 
  -3   8   5        8.82        8.01      0.37 o 
  -2   8   5        1.96        2.39      0.29 o 
  -1   8   5        0.88        0.49      0.21 o 
   0   8   5       25.44       24.84      0.56 o 
   1   8   5        8.02        7.19      0.37 o 
   2   8   5        6.51        6.05      0.35 o 
   3   8   5        1.61        1.56      0.22 o 
   4   8   5        0.13       -0.20      0.29 o 
   5   8   5       33.09       32.09      1.93 o 
   6   8   5       12.50       14.12      0.71 o 
   7   8   5        0.00        0.05      0.29 o 
   8   8   5        0.63        1.23      0.29 o 
  -7   9   5       12.13       11.36      0.53 o 
  -6   9   5        0.97        1.23      0.32 o 
  -5   9   5       23.97       25.15      1.01 o 
  -4   9   5        1.91        2.19      0.25 o 
  -3   9   5        0.54        0.14      0.23 o 
  -2   9   5        0.10        0.05      0.21 o 
  -1   9   5        6.17        5.58      0.43 o 
   0   9   5       19.20       20.16      0.91 o 
   1   9   5       21.50       21.68      0.71 o 
   2   9   5        5.06        4.18      0.36 o 
   3   9   5        6.41        6.18      0.71 o 
   4   9   5        6.50        6.99      0.71 o 
   5   9   5        7.49        8.21      0.71 o 
  -2  10   5        1.85        2.08      0.61 o 
  -1  10   5        1.36        1.72      0.41 o 
   0  10   5       10.41       11.00      0.96 o 
   1  10   5        5.90        7.90      0.61 o 
   2  10   5        1.32        1.62      0.41 o 
 -16   0   6       16.32       19.01      0.68 o 
 -15   0   6       12.28       13.37      0.81 o 
 -14   0   6        5.88        7.19      0.43 o 
 -13   0   6        0.06        0.05      0.21 o 
 -12   0   6       54.74       47.35      1.52 o 
 -11   0   6       73.29       68.97      2.13 o 
 -10   0   6      192.60      209.01      5.49 o 
  -9   0   6       47.27       50.54      1.08 o 
  -8   0   6        4.15        3.71      0.91 o 
  -7   0   6       18.89       13.58      0.76 o 
  -6   0   6       11.50       19.94      0.56 o 
  -5   0   6       77.92       77.13      1.25 o 
  -4   0   6      211.06      247.93      5.21 o 
  -3   0   6      610.65      633.65     11.96 o 
  -2   0   6     1268.69     1417.93     37.69 o 
  -1   0   6      345.71      403.37     10.75 o 
   0   0   6       44.34       56.91      1.11 o 
   1   0   6      632.59      740.84     13.93 o 
   2   0   6      679.87      722.48     17.28 o 
   3   0   6      185.64      220.92      7.89 o 
   4   0   6      868.15      931.82     17.54 o 
   5   0   6      720.50      825.30     15.57 o 
   6   0   6      150.21      161.81      3.16 o 
   7   0   6        3.64        3.24      0.41 o 
   8   0   6       67.35       71.19      1.51 o 
   9   0   6       21.85       23.69      0.68 o 
  10   0   6        5.06        5.02      0.46 o 
  11   0   6       38.77       38.41      1.32 o 
  12   0   6        0.21        0.30      0.30 o 
  13   0   6        2.84        3.44      0.41 o 
 -16   1   6       13.06       18.28      0.54 o 
 -15   1   6        3.84        3.74      0.24 o 
 -14   1   6        0.58        0.62      0.16 o 
 -13   1   6       30.61       27.55      0.52 o 
 -12   1   6       16.69       13.84      0.38 o 
 -11   1   6      132.03      132.47      1.90 o 
 -10   1   6        5.04        7.25      0.24 o 
  -9   1   6      134.17      126.68      2.09 o 
  -8   1   6      107.88      111.54      2.60 o 
  -7   1   6       55.07       51.47      1.06 o 
  -6   1   6        0.06        0.02      0.06 o 
  -5   1   6      331.07      339.60      3.82 o 
  -4   1   6       13.07       14.93      0.28 o 
  -3   1   6      327.32      341.64      5.26 o 
  -2   1   6     1795.92     1859.88     28.54 o 
  -1   1   6        0.52        0.74      0.10 o 
   0   1   6        3.33        8.11      0.21 o 
   1   1   6      826.31      893.77     11.88 o 
   2   1   6        7.17        8.11      0.17 o 
   3   1   6      215.02      239.35      3.23 o 
   4   1   6       82.68       82.86      1.17 o 
   5   1   6        0.57        0.69      0.14 o 
   6   1   6       34.38       35.45      0.58 o 
   7   1   6       90.90       97.09      1.38 o 
   8   1   6      169.86      170.59      2.37 o 
   9   1   6        4.27        6.03      0.73 o 
  10   1   6      178.33      186.66      3.01 o 
  11   1   6        0.20        0.05      0.21 o 
  12   1   6        6.64        7.47      0.46 o 
  13   1   6        6.00        7.40      0.56 o 
 -16   2   6        5.15        5.20      0.43 o 
 -15   2   6        0.11       -0.16      0.16 o 
 -14   2   6        0.65        0.26      0.16 o 
 -13   2   6        4.45        5.71      0.26 o 
 -12   2   6       10.42        9.65      0.30 o 
 -11   2   6       60.14       58.65      0.91 o 
 -10   2   6        5.98        4.47      0.21 o 
  -9   2   6        8.92        4.93      0.32 o 
  -8   2   6      602.32      587.85      7.11 o 
  -7   2   6      101.59       95.83      1.21 o 
  -6   2   6       62.33       67.71      1.48 o 
  -5   2   6      680.26      688.07      7.56 o 
  -4   2   6        1.08        0.41      0.06 o 
  -3   2   6       50.79       54.62      0.70 o 
  -2   2   6       24.40       38.34      0.63 o 
  -1   2   6       71.41       71.25      1.88 o 
   0   2   6        2.08        2.51      0.29 o 
   1   2   6      157.90      164.16      3.69 o 
   2   2   6       15.81       16.29      0.35 o 
   3   2   6       22.58       22.45      0.43 o 
   4   2   6      118.60      127.18      2.01 o 
   5   2   6       30.29       33.52      0.60 o 
   6   2   6       74.63       76.81      1.29 o 
   7   2   6       51.60       52.90      0.94 o 
   8   2   6       12.48       12.62      0.43 o 
   9   2   6        1.02        0.72      0.18 o 
  10   2   6       13.46       13.43      0.43 o 
  11   2   6       16.91       17.90      0.50 o 
  12   2   6        8.34        8.06      0.46 o 
  13   2   6        1.43        1.83      0.29 o 
 -15   3   6        1.34        0.81      0.20 o 
 -14   3   6        0.05       -0.18      0.18 o 
 -13   3   6        0.25        0.23      0.15 o 
 -12   3   6        0.92        1.19      0.19 o 
 -11   3   6        0.01        0.06      0.13 o 
 -10   3   6       94.25       89.08      1.31 o 
  -9   3   6       19.27       20.40      0.42 o 
  -8   3   6       76.41       77.18      1.02 o 
  -7   3   6        0.01        0.08      0.11 o 
  -6   3   6       29.78       30.13      0.48 o 
  -5   3   6       43.80       40.99      0.60 o 
  -4   3   6        0.73        0.10      0.06 o 
  -3   3   6      200.49      221.90      3.51 o 
  -1   3   6       14.78       12.77      0.36 o 
   0   3   6       20.25       17.62      0.46 o 
   1   3   6      137.52      152.75      2.41 o 
   2   3   6       40.07       44.17      1.11 o 
   3   3   6        1.85        3.55      0.24 o 
   4   3   6        3.14        3.35      0.23 o 
   5   3   6       28.42       33.15      0.62 o 
   6   3   6       12.68       15.49      0.39 o 
   8   3   6       99.77       94.47      1.94 o 
   9   3   6        2.93        2.13      0.35 o 
  10   3   6       49.29       46.44      1.11 o 
  11   3   6       25.69       26.25      0.81 o 
  12   3   6        1.22        1.61      0.29 o 
  13   3   6       16.57       20.05      0.68 o 
 -15   4   6        0.22        0.15      0.35 o 
 -14   4   6        0.24        0.10      0.21 o 
 -13   4   6        0.06       -0.14      0.19 o 
 -12   4   6        9.05        8.63      0.37 o 
 -11   4   6        0.14       -0.02      0.12 o 
 -10   4   6        0.17        0.01      0.08 o 
  -9   4   6      106.50      108.17      1.56 o 
  -8   4   6      313.51      325.47      3.98 o 
  -7   4   6       30.39       29.71      0.57 o 
  -6   4   6       31.23       32.87      0.48 o 
  -5   4   6       62.63       64.13      1.02 o 
  -4   4   6      248.18      253.76      3.10 o 
  -3   4   6      189.63      177.55      2.76 o 
  -2   4   6        2.71        3.13      0.33 o 
  -1   4   6        0.11        0.17      0.21 o 
   0   4   6       37.50       41.87      0.76 o 
   1   4   6       72.93       76.33      1.29 o 
   3   4   6        4.41        2.97      0.21 o 
   4   4   6        0.00       -0.05      0.14 o 
   5   4   6       63.44       59.52      1.03 o 
   6   4   6        3.61        2.82      0.18 o 
   7   4   6       37.56       30.46      0.75 o 
   8   4   6       13.95       15.30      0.50 o 
   9   4   6        2.43        2.63      0.35 o 
  10   4   6        2.88        3.05      0.29 o 
  11   4   6       10.45       12.37      0.53 o 
  12   4   6        3.91        4.76      0.43 o 
 -14   5   6        5.33        7.29      0.53 o 
 -13   5   6        0.00       -0.13      0.24 o 
 -12   5   6        0.46        0.33      0.24 o 
 -11   5   6        0.18        0.25      0.19 o 
 -10   5   6       29.35       27.03      0.50 o 
  -9   5   6        3.50        2.17      0.16 o 
  -8   5   6        3.65        3.49      0.23 o 
  -7   5   6       18.70       19.33      0.39 o 
  -6   5   6       12.14       14.13      0.37 o 
  -5   5   6       13.10       14.95      0.32 o 
  -4   5   6       37.19       40.98      0.67 o 
  -3   5   6       28.48       27.56      0.54 o 
  -2   5   6       66.01       61.62      1.33 o 
  -1   5   6        2.64        2.64      0.18 o 
   0   5   6       64.19       51.35      0.92 o 
   1   5   6      128.59      131.47      2.13 o 
   2   5   6       80.97       72.22      1.65 o 
   3   5   6      284.64      268.27      6.96 o 
   4   5   6       52.45       49.77      1.38 o 
   5   5   6       34.73       32.94      0.74 o 
   6   5   6       10.30        6.37      0.29 o 
   7   5   6       10.55        7.91      0.43 o 
   8   5   6        0.59        0.81      0.21 o 
   9   5   6        5.04        4.73      0.39 o 
  10   5   6       15.15       13.17      0.53 o 
  11   5   6        3.51        3.45      0.46 o 
 -13   6   6        6.99        8.51      0.81 o 
 -12   6   6       12.02       15.10      0.91 o 
 -11   6   6       10.27       11.93      0.49 o 
 -10   6   6       41.76       41.87      1.04 o 
  -9   6   6        6.56        6.06      0.39 o 
  -8   6   6       14.70       15.34      0.56 o 
  -7   6   6        2.78        2.53      0.24 o 
  -6   6   6       10.81       12.58      0.78 o 
  -5   6   6       34.78       33.29      0.66 o 
  -4   6   6        1.40        2.13      0.19 o 
  -3   6   6       41.48       42.79      0.79 o 
  -2   6   6        0.89        0.71      0.21 o 
  -1   6   6       61.24       62.22      1.42 o 
   0   6   6        6.40        5.74      0.61 o 
   1   6   6       37.29       36.57      0.89 o 
   2   6   6        6.46        5.43      0.36 o 
   3   6   6       15.78       17.39      0.45 o 
   4   6   6        3.64        4.35      0.27 o 
   5   6   6        7.70        7.23      0.37 o 
   6   6   6        9.96       11.35      0.50 o 
   7   6   6        1.89        1.55      0.29 o 
   8   6   6       15.88       15.50      0.81 o 
   9   6   6        0.25        0.41      0.41 o 
  10   6   6        1.35        1.62      0.41 o 
 -12   7   6        4.54        5.47      0.61 o 
 -11   7   6        5.01        5.47      0.43 o 
 -10   7   6        1.57        1.75      0.32 o 
  -9   7   6        0.59        0.45      0.24 o 
  -8   7   6        5.77        6.38      0.41 o 
  -7   7   6        1.37        1.17      0.29 o 
  -6   7   6        5.68        5.33      0.41 o 
  -5   7   6       80.58       78.29      1.68 o 
  -4   7   6       16.92       15.07      0.91 o 
  -3   7   6        4.00        3.77      0.36 o 
  -2   7   6        0.01        0.00      0.21 o 
  -1   7   6        7.98        7.23      0.39 o 
   0   7   6       29.91       29.09      1.01 o 
   1   7   6        0.11        0.15      0.25 o 
   2   7   6        0.00       -0.05      0.25 o 
   3   7   6        5.81        5.61      0.39 o 
   4   7   6       16.52       16.41      0.53 o 
   5   7   6        0.05       -0.10      0.30 o 
   6   7   6        4.32        3.75      0.51 o 
   7   7   6        0.59        0.91      0.41 o 
   8   7   6        4.21        3.34      0.51 o 
   9   7   6        0.74        0.71      0.41 o 
 -10   8   6        0.53        0.15      0.29 o 
  -9   8   6        0.10       -0.14      0.24 o 
  -8   8   6        2.37        3.15      0.46 o 
  -7   8   6       11.69       10.65      0.53 o 
  -6   8   6        0.10        0.20      0.29 o 
  -5   8   6        0.03        0.20      0.30 o 
  -4   8   6       13.38       14.13      0.53 o 
  -3   8   6       11.41       11.71      0.49 o 
  -2   8   6        3.33        3.66      0.76 o 
  -1   8   6        4.44        4.74      0.39 o 
   0   8   6       30.60       31.82      1.11 o 
   1   8   6        1.46        0.90      0.56 o 
   2   8   6        2.93        2.09      0.29 o 
   3   8   6        1.26        1.00      0.24 o 
   4   8   6        0.55        0.38      0.24 o 
   5   8   6        0.04        0.81      0.41 o 
   6   8   6        1.77        2.33      0.51 o 
   7   8   6        0.00       -0.41      0.41 o 
  -7   9   6        0.23        0.71      0.51 o 
  -6   9   6        1.84        1.38      0.32 o 
  -5   9   6        0.03        0.35      0.32 o 
  -4   9   6        0.86        1.36      0.32 o 
  -3   9   6       12.02       14.00      0.71 o 
  -2   9   6       12.88       15.21      1.11 o 
  -1   9   6        1.50        1.44      0.32 o 
   0   9   6       10.56       10.22      0.49 o 
   1   9   6        0.00        0.16      0.24 o 
   2   9   6        0.28        0.35      0.30 o 
   3   9   6       13.57       13.53      0.53 o 
   4   9   6        6.21        5.57      0.71 o 
   5   9   6        0.04       -0.20      0.41 o 
  -1  10   6        1.18        1.01      0.41 o 
 -16   1   7        7.19        8.10      0.81 o 
 -15   1   7        0.22       -0.16      0.16 o 
 -14   1   7        0.36        0.48      0.17 o 
 -13   1   7        7.43        6.83      0.26 o 
 -12   1   7       30.31       26.11      0.49 o 
 -11   1   7       41.87       40.96      0.78 o 
 -10   1   7       46.73       47.55      0.88 o 
  -9   1   7        4.80        3.63      0.28 o 
  -8   1   7       12.48       12.20      0.49 o 
  -7   1   7        0.00        0.08      0.08 o 
  -6   1   7        0.19        0.05      0.06 o 
  -5   1   7        0.65        0.13      0.06 o 
  -4   1   7       94.78      112.98      1.59 o 
  -3   1   7      729.07      820.79     12.63 o 
  -2   1   7       37.14       45.66      1.02 o 
  -1   1   7        3.46        2.65      0.26 o 
   0   1   7       52.65       44.77      1.40 o 
   1   1   7        3.23        3.30      0.19 o 
   2   1   7        8.25       11.52      0.22 o 
   3   1   7       19.49       21.67      0.38 o 
   4   1   7        9.31        9.48      0.28 o 
   5   1   7        4.39        5.74      0.22 o 
   6   1   7        4.23        4.16      0.26 o 
   7   1   7        6.23        5.87      0.28 o 
   8   1   7      125.80      130.36      1.85 o 
   9   1   7        4.97        5.87      0.30 o 
  10   1   7       47.80       54.13      0.99 o 
  11   1   7        6.85        7.45      0.61 o 
  12   1   7        1.70        1.51      0.29 o 
  13   1   7        2.31        2.58      0.29 o 
 -15   2   7        1.42        1.41      0.31 o 
 -14   2   7       12.16       13.61      0.43 o 
 -13   2   7        8.74       10.46      0.45 o 
 -12   2   7       19.07       16.88      0.41 o 
 -11   2   7      133.63      129.88      2.17 o 
 -10   2   7        7.59        8.60      0.28 o 
  -9   2   7       40.05       40.51      0.94 o 
  -7   2   7      196.76      188.02      3.01 o 
  -6   2   7        7.22        6.03      0.21 o 
  -5   2   7        4.22        5.18      0.15 o 
  -4   2   7        4.86        4.03      0.19 o 
  -3   2   7       15.22       20.49      0.41 o 
  -2   2   7       86.74       78.81      1.29 o 
  -1   2   7       21.22       22.77      0.45 o 
   0   2   7       21.33       31.66      0.56 o 
   1   2   7       20.38       20.16      0.45 o 
   2   2   7       45.34       42.12      0.72 o 
   3   2   7       21.70       29.22      0.54 o 
   4   2   7        1.79        2.53      0.13 o 
   5   2   7      138.96      146.21      2.36 o 
   6   2   7       82.28       83.04      1.20 o 
   7   2   7       41.00       39.20      0.65 o 
   8   2   7       19.47       18.89      0.42 o 
   9   2   7        1.06        1.00      0.19 o 
  10   2   7        2.72        2.53      0.24 o 
  11   2   7        6.57        5.92      0.37 o 
  12   2   7        0.80        0.25      0.46 o 
 -15   3   7        7.43        8.95      0.41 o 
 -14   3   7        4.30        5.09      0.35 o 
 -13   3   7        2.04        2.91      0.23 o 
 -12   3   7        9.07        8.48      0.51 o 
 -11   3   7        8.68        8.71      0.33 o 
 -10   3   7       66.24       64.48      1.15 o 
  -9   3   7       96.73       99.01      1.48 o 
  -8   3   7      177.58      183.70      3.13 o 
  -7   3   7       82.40       75.61      1.10 o 
  -5   3   7        6.58        4.62      0.51 o 
  -4   3   7       60.53       69.35      0.90 o 
  -3   3   7      237.89      270.04      4.21 o 
  -2   3   7       32.65       34.39      0.91 o 
  -1   3   7       70.91       74.57      1.51 o 
   0   3   7        3.96        4.22      0.66 o 
   1   3   7      182.19      177.91      3.92 o 
   2   3   7       40.91       40.14      1.17 o 
   3   3   7       51.19       46.51      1.00 o 
   4   3   7        7.08        7.64      0.32 o 
   5   3   7        0.20       -0.13      0.13 o 
   6   3   7        0.01        0.15      0.13 o 
   7   3   7       11.60        7.77      0.47 o 
   8   3   7       13.86       10.46      0.35 o 
   9   3   7        5.56        6.48      0.71 o 
  10   3   7       29.64       30.81      0.68 o 
  11   3   7       15.58       15.70      0.61 o 
  12   3   7        1.69        1.91      0.29 o 
 -14   4   7       19.48       22.86      0.75 o 
 -13   4   7       35.22       43.84      1.17 o 
 -12   4   7       29.09       31.31      0.82 o 
 -11   4   7       51.68       53.33      1.25 o 
 -10   4   7       46.68       46.12      0.87 o 
  -9   4   7      104.77      103.43      1.74 o 
  -8   4   7       31.50       35.19      0.59 o 
  -7   4   7        1.07        0.86      0.13 o 
  -6   4   7       42.54       38.50      0.65 o 
  -5   4   7       21.91       20.51      0.44 o 
  -4   4   7      146.64      131.15      1.85 o 
  -3   4   7       20.94       16.33      0.39 o 
  -2   4   7       18.36       17.74      0.50 o 
  -1   4   7       27.24       29.60      0.72 o 
   0   4   7       99.81      104.52      2.84 o 
   1   4   7      267.39      261.22      5.04 o 
   2   4   7      700.42      705.08     13.36 o 
   3   4   7       51.82       48.98      1.67 o 
   4   4   7        5.59        4.58      0.86 o 
   5   4   7        5.08        3.75      0.29 o 
   6   4   7       35.52       30.94      0.91 o 
   7   4   7        0.64        0.46      0.21 o 
   8   4   7        0.94        0.51      0.30 o 
   9   4   7        1.84        1.32      0.30 o 
  10   4   7        2.44        2.94      0.41 o 
  11   4   7        0.00        0.41      0.41 o 
  12   4   7        0.37        0.30      0.41 o 
 -14   5   7        2.30        3.28      0.34 o 
 -13   5   7        3.27        4.37      0.43 o 
 -12   5   7        0.87        0.67      0.24 o 
 -11   5   7        4.56        4.66      0.36 o 
 -10   5   7        2.18        2.69      0.21 o 
  -9   5   7       28.64       29.15      0.60 o 
  -8   5   7       41.56       41.71      0.78 o 
  -7   5   7        0.18       -0.06      0.15 o 
  -6   5   7        3.28        2.30      0.19 o 
  -5   5   7       29.11       28.13      0.60 o 
  -4   5   7       42.39       40.82      0.78 o 
  -3   5   7        4.09        5.66      0.25 o 
  -2   5   7        7.38        5.03      0.32 o 
  -1   5   7        2.38        1.87      0.30 o 
   0   5   7      270.12      265.95      5.45 o 
   1   5   7      471.20      471.64      8.99 o 
   2   5   7       81.77       85.01      1.76 o 
   3   5   7       24.51       22.75      0.64 o 
   4   5   7        3.69        4.00      0.41 o 
   5   5   7        0.37        0.30      0.21 o 
   6   5   7        2.62        1.57      0.21 o 
   7   5   7        9.63        8.51      0.61 o 
   8   5   7       13.57       11.75      0.61 o 
   9   5   7        6.08        4.66      0.51 o 
  10   5   7        0.25        0.10      0.41 o 
  11   5   7        7.58        8.00      0.71 o 
 -12   6   7        5.40        4.86      0.61 o 
 -11   6   7        3.13        3.61      0.32 o 
 -10   6   7        1.65        2.03      0.29 o 
  -9   6   7        0.06        0.01      0.24 o 
  -8   6   7        3.24        3.05      0.32 o 
  -7   6   7       13.36       12.21      0.46 o 
  -6   6   7        3.01        3.04      0.29 o 
  -5   6   7        0.08        0.05      0.21 o 
  -4   6   7      105.51      101.85      2.33 o 
  -3   6   7      108.26      102.99      2.12 o 
  -2   6   7        0.06       -0.20      0.21 o 
  -1   6   7        1.07        0.73      0.30 o 
   0   6   7        2.07        1.23      0.71 o 
   1   6   7      123.13      114.48      2.33 o 
   2   6   7       32.24       29.69      0.75 o 
   3   6   7        0.97        2.23      0.71 o 
   4   6   7       24.64       22.83      0.81 o 
   5   6   7        0.44        0.71      0.21 o 
   6   6   7        0.36        0.51      0.30 o 
   7   6   7        0.02        0.00      0.30 o 
   8   6   7        0.69        0.51      0.41 o 
   9   6   7       14.50       15.10      0.81 o 
  10   6   7        0.15        0.30      0.41 o 
 -11   7   7        0.23        0.28      0.26 o 
 -10   7   7        3.97        3.85      0.36 o 
  -9   7   7        1.63        1.97      0.32 o 
  -8   7   7        2.51        2.40      0.32 o 
  -7   7   7       16.10       18.15      0.61 o 
  -6   7   7       88.89       82.37      1.83 o 
  -5   7   7        8.48        8.81      0.46 o 
  -4   7   7        8.45        8.26      0.46 o 
  -3   7   7       21.07       20.55      0.86 o 
  -2   7   7       11.69       13.24      0.81 o 
  -1   7   7       22.34       22.73      1.17 o 
   0   7   7       42.08       42.26      1.04 o 
   1   7   7       70.66       71.29      1.54 o 
   2   7   7       95.03       89.55      1.90 o 
   3   7   7       12.51       12.14      0.66 o 
   4   7   7        1.53        1.09      0.24 o 
   5   7   7        9.91       11.90      0.50 o 
   6   7   7        0.00        0.30      0.41 o 
   7   7   7        5.61        6.28      0.61 o 
   8   7   7        6.04        8.00      0.71 o 
  -9   8   7        0.68        0.00      0.29 o 
  -8   8   7        8.09        7.11      0.46 o 
  -7   8   7        4.84        4.66      0.43 o 
  -6   8   7       20.47       21.54      0.76 o 
  -5   8   7        9.44       11.89      0.71 o 
  -4   8   7       11.54       11.50      1.27 o 
  -3   8   7       25.21       23.76      0.71 o 
  -2   8   7        2.19        2.88      0.41 o 
  -1   8   7        0.40        0.51      0.35 o 
   0   8   7        0.96        0.82      0.24 o 
   1   8   7        6.90        5.74      0.39 o 
   2   8   7        0.19       -0.12      0.25 o 
   3   8   7        0.93        1.30      0.24 o 
   4   8   7        1.13        0.51      0.24 o 
   5   8   7       18.73       21.99      1.01 o 
   6   8   7        5.74        6.89      0.71 o 
   7   8   7        0.49        0.41      0.41 o 
  -6   9   7       12.52       13.75      0.61 o 
  -5   9   7       18.74       18.65      0.68 o 
  -4   9   7       14.75       16.55      0.81 o 
  -3   9   7       17.00       18.22      0.86 o 
  -2   9   7        0.60        0.76      0.46 o 
  -1   9   7        0.66        0.51      0.30 o 
   0   9   7        3.96        4.23      0.36 o 
   1   9   7        4.50        5.30      0.66 o 
   2   9   7        1.82        1.42      0.41 o 
   3   9   7        0.26        0.25      0.29 o 
   4   9   7       14.02       15.20      0.91 o 
 -15   0   8        0.22       -0.30      0.30 o 
 -14   0   8        1.47        1.32      0.30 o 
 -13   0   8       41.79       45.81      1.52 o 
 -12   0   8       13.19       11.35      0.61 o 
 -11   0   8       85.09       92.91      2.74 o 
 -10   0   8        0.01       -0.10      0.30 o 
  -9   0   8        5.39        5.67      0.51 o 
  -8   0   8      745.02      752.04     20.75 o 
  -7   0   8      995.03      993.87     27.27 o 
  -6   0   8       37.88       39.91      0.89 o 
  -5   0   8        6.10        4.46      0.24 o 
  -4   0   8       87.68       83.84      2.33 o 
  -3   0   8      323.85      358.99      9.59 o 
  -2   0   8       13.13       16.42      0.61 o 
  -1   0   8       32.12       41.87      1.32 o 
   0   0   8      162.31      182.11      4.98 o 
   1   0   8       50.81       56.18      1.72 o 
   2   0   8       77.81       88.28      2.54 o 
   3   0   8       22.62       26.65      1.01 o 
   4   0   8       31.94       38.31      1.32 o 
   5   0   8      141.15      151.37      2.98 o 
   6   0   8        0.00        0.16      0.20 o 
   7   0   8      100.98      104.13      2.12 o 
   8   0   8      120.68      126.88      2.55 o 
   9   0   8       60.13       63.52      1.43 o 
  10   0   8        9.26        9.82      0.49 o 
 -15   1   8        3.07        3.04      0.29 o 
 -14   1   8        1.15        0.61      0.21 o 
 -13   1   8        0.80        0.61      0.21 o 
 -12   1   8        0.33        0.41      0.18 o 
 -11   1   8        8.05        8.36      0.36 o 
 -10   1   8       13.10       13.15      0.52 o 
  -9   1   8      112.67       97.69      1.64 o 
  -8   1   8      365.18      383.46      6.06 o 
  -7   1   8       19.72       17.41      0.54 o 
  -6   1   8       86.47       94.18      1.34 o 
  -5   1   8      200.31      197.93      2.45 o 
  -4   1   8      486.13      499.87      7.69 o 
  -3   1   8     1043.27     1242.18     23.33 o 
  -2   1   8     1274.53     1394.10     26.18 o 
  -1   1   8      430.44      490.48     10.28 o 
   0   1   8       53.91       51.62      1.08 o 
   1   1   8        0.13        0.35      0.15 o 
   2   1   8      190.41      200.71      3.15 o 
   3   1   8       13.24       12.99      0.58 o 
   4   1   8      179.55      203.74      3.21 o 
   5   1   8       23.41       25.97      0.56 o 
   6   1   8        0.00        0.03      0.15 o 
   7   1   8        8.82        9.39      0.37 o 
   8   1   8      139.23      141.38      2.32 o 
   9   1   8        2.30        2.18      0.29 o 
  10   1   8        1.55        1.61      0.29 o 
  11   1   8        9.31        7.90      0.46 o 
  12   1   8        0.07       -0.41      0.41 o 
 -15   2   8        0.82        0.85      0.24 o 
 -14   2   8        0.71        0.89      0.21 o 
 -13   2   8       12.46       15.09      0.43 o 
 -12   2   8       15.29       16.57      0.45 o 
 -11   2   8        4.96        7.42      0.31 o 
 -10   2   8        0.27        0.11      0.13 o 
  -8   2   8      271.46      266.78      5.02 o 
  -7   2   8      125.26      115.15      1.64 o 
  -6   2   8       44.86       39.66      0.63 o 
  -5   2   8       86.09       80.34      1.02 o 
  -4   2   8        7.26        6.71      0.20 o 
  -3   2   8       23.95       32.34      0.59 o 
  -2   2   8      173.94      169.72      2.68 o 
  -1   2   8       14.88       18.76      0.64 o 
   0   2   8        7.20        7.70      0.25 o 
   1   2   8       29.31       30.73      0.56 o 
   2   2   8      157.00      166.34      2.64 o 
   3   2   8      162.68      169.42      2.68 o 
   4   2   8        0.62        0.39      0.15 o 
   5   2   8       57.04       58.88      1.06 o 
   6   2   8        2.72        1.89      0.19 o 
   7   2   8        1.32        0.61      0.29 o 
   8   2   8       12.24       11.74      0.39 o 
   9   2   8       27.48       29.20      0.66 o 
  10   2   8        0.00        0.04      0.24 o 
  11   2   8        2.24        1.86      0.32 o 
  12   2   8       16.99       18.24      0.91 o 
 -15   3   8        3.59        4.48      0.39 o 
 -14   3   8        6.35        6.81      0.41 o 
 -13   3   8       18.14       22.28      0.54 o 
 -12   3   8       19.43       18.83      0.49 o 
 -11   3   8       24.92       23.75      0.54 o 
 -10   3   8       10.23       10.30      0.43 o 
  -9   3   8      172.62      164.71      2.31 o 
  -7   3   8        7.24        6.40      0.23 o 
  -6   3   8       33.97       38.39      0.72 o 
  -5   3   8       77.57       83.04      1.39 o 
  -4   3   8       57.59       56.28      0.96 o 
  -3   3   8      139.42      139.49      2.23 o 
  -2   3   8        6.47        7.13      0.45 o 
  -1   3   8      104.79       94.49      1.87 o 
   0   3   8       27.14       27.63      0.68 o 
   1   3   8      159.69      145.99      3.05 o 
   2   3   8       17.24       16.59      0.66 o 
   3   3   8        2.13        2.95      0.21 o 
   4   3   8       45.10       46.41      1.04 o 
   5   3   8       31.03       29.96      0.75 o 
   6   3   8       40.08       38.22      0.89 o 
   7   3   8       11.21        9.28      0.43 o 
   8   3   8        3.36        3.00      0.23 o 
   9   3   8       18.98       20.57      0.64 o 
  10   3   8       21.67       25.06      0.75 o 
  11   3   8       58.14       59.27      1.40 o 
 -14   4   8        8.65       10.51      0.53 o 
 -13   4   8        0.41        0.25      0.24 o 
 -12   4   8        3.92        3.85      0.35 o 
 -11   4   8        5.32        4.12      0.41 o 
 -10   4   8        5.08        4.22      0.32 o 
  -9   4   8       34.21       35.45      0.72 o 
  -8   4   8        1.43        1.23      0.19 o 
  -7   4   8        3.62        2.78      0.25 o 
  -6   4   8       12.33       11.00      0.28 o 
  -4   4   8       13.24       15.50      0.71 o 
  -3   4   8       16.62       12.87      0.51 o 
  -1   4   8        5.71        3.85      0.41 o 
   0   4   8        0.66        0.25      0.21 o 
   1   4   8       66.29       60.11      1.05 o 
   2   4   8       12.58       13.22      0.81 o 
   3   4   8        8.92        9.04      0.81 o 
   4   4   8        0.31        0.76      0.21 o 
   5   4   8        4.80        5.69      0.36 o 
   6   4   8        1.84        1.32      0.25 o 
   7   4   8        1.68        0.66      0.21 o 
   8   4   8        1.69        1.92      0.30 o 
   9   4   8       10.39       11.14      0.71 o 
  10   4   8        2.35        2.03      0.41 o 
  11   4   8        5.77        6.62      0.46 o 
 -13   5   8        3.03        3.00      0.32 o 
 -12   5   8        2.12        2.12      0.26 o 
 -11   5   8        0.01        0.01      0.25 o 
 -10   5   8       11.48       12.63      0.38 o 
  -9   5   8        1.30        1.20      0.19 o 
  -8   5   8       15.40       15.70      0.43 o 
  -7   5   8       52.51       54.30      0.97 o 
  -6   5   8       38.66       31.62      0.66 o 
  -5   5   8       18.33       16.86      0.51 o 
  -4   5   8       47.49       40.81      0.78 o 
  -3   5   8       57.66       61.50      1.72 o 
  -2   5   8       44.45       43.39      1.00 o 
  -1   5   8       23.78       22.70      0.64 o 
   0   5   8      217.87      212.79      4.13 o 
   1   5   8       60.23       61.31      1.36 o 
   2   5   8       19.33       18.80      0.57 o 
   3   5   8       16.70       16.57      0.50 o 
   4   5   8       16.07       15.38      0.66 o 
   5   5   8       17.30       17.23      0.57 o 
   6   5   8       22.32       21.50      0.64 o 
   7   5   8        1.30        0.91      0.30 o 
   8   5   8        8.59       10.54      0.61 o 
   9   5   8        3.47        3.55      0.41 o 
  10   5   8        1.88        1.01      0.41 o 
 -12   6   8        0.13        0.00      0.41 o 
 -11   6   8        2.23        2.90      0.41 o 
 -10   6   8        1.48        1.34      0.24 o 
  -9   6   8        1.21        1.46      0.24 o 
  -8   6   8        1.72        2.11      0.29 o 
  -7   6   8        2.47        1.73      0.29 o 
  -6   6   8       41.19       37.98      0.97 o 
  -5   6   8       25.83       23.42      0.68 o 
  -4   6   8        0.03        0.15      0.21 o 
  -3   6   8       26.26       26.08      0.68 o 
  -2   6   8        3.49        3.46      0.29 o 
  -1   6   8        0.99        0.82      0.61 o 
   0   6   8        1.93        2.19      0.29 o 
   1   6   8       32.19       27.44      0.76 o 
   2   6   8       88.24       83.85      1.76 o 
   3   6   8       92.91       82.96      1.76 o 
   4   6   8        0.05       -0.05      0.25 o 
   5   6   8        6.98        7.65      0.43 o 
   6   6   8        5.51        6.40      0.66 o 
   7   6   8        2.76        2.13      0.41 o 
   8   6   8        0.05       -0.30      0.30 o 
   9   6   8        3.12        2.53      0.41 o 
 -11   7   8        0.80        0.46      0.24 o 
 -10   7   8        0.18        0.04      0.24 o 
  -9   7   8        5.28        6.26      0.46 o 
  -8   7   8        9.16        8.63      0.46 o 
  -7   7   8        2.05        1.79      0.29 o 
  -6   7   8        5.95        5.90      0.39 o 
  -5   7   8       38.76       39.05      1.57 o 
  -4   7   8        7.60        9.52      0.61 o 
  -3   7   8       17.89       19.62      1.01 o 
  -2   7   8        7.73        8.09      0.56 o 
  -1   7   8       11.29       11.55      0.61 o 
   0   7   8        3.91        3.56      0.32 o 
   1   7   8       10.64       10.44      0.46 o 
   2   7   8        6.49        6.18      0.56 o 
   3   7   8        1.39        1.53      0.29 o 
   4   7   8       30.12       27.92      0.79 o 
   5   7   8       20.38       21.08      0.64 o 
   6   7   8        1.95        2.23      0.41 o 
   7   7   8        1.87        1.42      0.41 o 
  -9   8   8        0.02       -0.30      0.41 o 
  -8   8   8        1.85        2.53      0.32 o 
  -7   8   8       19.30       24.06      0.75 o 
  -6   8   8       33.11       29.99      0.85 o 
  -5   8   8       14.08       13.50      0.71 o 
  -4   8   8        0.00        0.22      0.46 o 
  -3   8   8        4.91        6.05      0.86 o 
  -2   8   8        0.59        0.61      0.24 o 
  -1   8   8       10.67       11.04      0.61 o 
   0   8   8        0.44        0.42      0.24 o 
   1   8   8        0.71        0.41      0.24 o 
   2   8   8        0.00        0.19      0.24 o 
   3   8   8        1.10        2.11      0.41 o 
   4   8   8        4.18        4.64      0.39 o 
   5   8   8        9.03       10.64      0.81 o 
   6   8   8        2.31        2.74      0.51 o 
  -5   9   8        3.45        3.75      0.61 o 
  -4   9   8        0.13        0.35      0.29 o 
  -3   9   8        4.53        5.83      0.46 o 
  -2   9   8        1.36        1.39      0.41 o 
  -1   9   8        1.60        2.03      0.29 o 
   0   9   8        0.18        0.20      0.29 o 
   1   9   8        0.18       -0.20      0.29 o 
   2   9   8        3.14        2.30      0.32 o 
 -15   1   9        0.31       -0.21      0.21 o 
 -14   1   9        1.20        1.01      0.29 o 
 -13   1   9        3.30        4.70      0.32 o 
 -12   1   9        0.66        1.01      0.21 o 
 -11   1   9        0.01       -0.10      0.21 o 
 -10   1   9        7.45        5.52      0.36 o 
  -9   1   9       87.87       83.39      1.79 o 
  -8   1   9       95.41       91.65      1.94 o 
  -7   1   9        1.95        1.91      0.18 o 
  -6   1   9        0.83        0.44      0.12 o 
  -5   1   9        5.52        5.63      0.20 o 
  -4   1   9       25.06       24.81      0.61 o 
  -3   1   9      241.07      247.40      4.75 o 
  -2   1   9      402.60      424.58      8.09 o 
  -1   1   9       66.95       71.77      1.51 o 
   0   1   9        4.78        5.61      0.32 o 
   1   1   9       21.49       20.52      0.57 o 
   2   1   9       81.16       90.78      1.87 o 
   3   1   9       26.97       27.72      0.72 o 
   4   1   9       16.62       17.66      0.71 o 
   5   1   9        0.61        0.61      0.21 o 
   6   1   9       20.39       18.39      0.61 o 
   7   1   9       34.87       32.89      1.72 o 
   8   1   9        1.17        1.23      0.29 o 
   9   1   9        6.59        7.70      0.46 o 
  10   1   9        0.15        0.10      0.41 o 
  11   1   9        0.66        0.41      0.51 o 
 -15   2   9        3.13        3.04      0.41 o 
 -14   2   9       17.45       20.90      0.81 o 
 -13   2   9        0.25       -0.20      0.21 o 
 -12   2   9        0.29        0.46      0.21 o 
 -11   2   9        0.28        0.20      0.17 o 
 -10   2   9        1.14        0.96      0.21 o 
  -9   2   9       15.83       14.70      0.50 o 
  -8   2   9        2.12        1.57      0.18 o 
  -7   2   9        1.74        0.79      0.13 o 
  -6   2   9        0.57        0.30      0.12 o 
  -5   2   9       21.04       17.42      0.34 o 
  -4   2   9       16.59       16.43      0.46 o 
  -3   2   9       24.13       21.13      0.57 o 
  -2   2   9      139.77      136.98      2.69 o 
  -1   2   9        0.14        0.12      0.41 o 
   0   2   9        0.33        0.05      0.14 o 
   1   2   9       26.28       27.90      1.47 o 
   2   2   9       66.66       71.06      1.51 o 
   3   2   9        3.77        4.66      0.36 o 
   4   2   9       13.17       13.48      0.50 o 
   5   2   9       32.48       30.31      0.79 o 
   6   2   9      114.27      111.59      2.30 o 
   7   2   9      108.73      103.84      3.09 o 
   8   2   9       40.51       41.20      1.62 o 
   9   2   9        5.47        4.40      0.39 o 
  10   2   9        2.11        1.52      0.51 o 
  11   2   9       12.80       12.06      0.91 o 
 -14   3   9        4.05        5.29      0.39 o 
 -13   3   9        2.18        2.79      0.29 o 
 -12   3   9       10.05        9.07      0.71 o 
 -11   3   9       24.65       25.45      0.68 o 
 -10   3   9        0.08       -0.14      0.14 o 
  -9   3   9       22.63       23.41      0.64 o 
  -8   3   9        0.00        0.25      0.13 o 
  -7   3   9       14.80       16.02      0.37 o 
  -6   3   9       15.08       10.32      0.29 o 
  -5   3   9      142.32      125.94      4.74 o 
  -4   3   9        9.69       11.14      0.61 o 
  -3   3   9       41.48       42.07      0.93 o 
  -2   3   9      275.69      295.26      5.65 o 
  -1   3   9      105.98      108.47      2.15 o 
   0   3   9      229.55      235.16      4.53 o 
   1   3   9      487.00      491.11      9.32 o 
   2   3   9      343.52      344.41      6.56 o 
   3   3   9       61.43       60.83      1.47 o 
   4   3   9       14.78       14.91      0.51 o 
   5   3   9        1.21        0.75      0.41 o 
   6   3   9        9.35        9.18      0.35 o 
   7   3   9       21.40       19.10      0.61 o 
   8   3   9        3.24        2.38      0.29 o 
   9   3   9        0.15        0.51      0.41 o 
  10   3   9        0.03       -0.41      0.41 o 
  11   3   9       10.69       12.16      0.91 o 
 -14   4   9       21.05       25.13      1.01 o 
 -13   4   9        4.65        5.57      0.61 o 
 -12   4   9        2.25        2.03      0.41 o 
 -11   4   9       16.18       17.12      0.81 o 
 -10   4   9        6.76        7.82      0.81 o 
  -9   4   9       10.48       10.80      0.37 o 
  -8   4   9       17.52       17.33      0.71 o 
  -7   4   9        5.33        5.47      0.51 o 
  -6   4   9        6.60        6.64      0.27 o 
  -5   4   9       67.83       61.22      1.09 o 
  -4   4   9       48.08       36.90      0.86 o 
  -3   4   9      108.42       94.22      1.56 o 
  -2   4   9       94.89       94.86      2.94 o 
  -1   4   9        1.01        0.71      0.30 o 
   0   4   9       84.69       78.17      1.65 o 
   1   4   9        0.04        0.20      0.21 o 
   2   4   9       36.58       33.26      0.79 o 
   3   4   9       54.95       50.81      1.15 o 
   4   4   9       10.94        9.30      0.39 o 
   5   4   9        0.00       -0.10      0.21 o 
   6   4   9       51.02       48.53      1.11 o 
   7   4   9        1.00        0.66      0.21 o 
   8   4   9        1.86        1.40      0.24 o 
   9   4   9        0.01       -0.04      0.24 o 
  10   4   9        1.56        1.39      0.32 o 
 -13   5   9        2.51        3.04      0.41 o 
 -12   5   9        8.99       10.41      0.53 o 
 -11   5   9       15.26       16.92      0.66 o 
 -10   5   9        1.72        1.05      0.19 o 
  -9   5   9        8.23        9.15      0.44 o 
  -8   5   9       16.08       15.27      0.54 o 
  -7   5   9        3.09        3.34      0.43 o 
  -6   5   9        4.77        3.64      0.34 o 
  -5   5   9      188.15      174.36      2.83 o 
  -4   5   9       52.29       49.08      1.67 o 
  -2   5   9        0.65        0.08      0.17 o 
  -1   5   9       28.82       27.97      0.72 o 
   0   5   9      108.96      105.14      2.59 o 
   1   5   9      153.35      154.62      3.09 o 
   2   5   9       67.08       64.95      1.43 o 
   3   5   9       25.40       25.04      0.64 o 
   4   5   9        0.03        0.00      0.21 o 
   5   5   9        3.30        3.69      0.32 o 
   6   5   9        1.77        2.39      0.25 o 
   7   5   9        2.80        2.74      0.41 o 
   8   5   9        0.69        0.41      0.30 o 
   9   5   9        0.62        0.81      0.41 o 
 -12   6   9        2.55        2.43      0.51 o 
 -11   6   9       13.95       14.79      0.91 o 
 -10   6   9        5.06        6.44      0.41 o 
  -9   6   9        3.37        3.20      0.41 o 
  -8   6   9        0.19        0.29      0.25 o 
  -7   6   9        0.38        0.04      0.24 o 
  -6   6   9       36.53       36.05      0.89 o 
  -5   6   9      111.16      100.93      2.12 o 
  -4   6   9       47.92       49.05      1.11 o 
  -3   6   9       14.53       11.73      0.46 o 
  -2   6   9       25.19       22.40      0.64 o 
  -1   6   9        1.82        1.69      0.21 o 
   0   6   9       12.41       11.65      0.46 o 
   1   6   9        6.10        5.80      0.39 o 
   2   6   9       44.51       41.71      1.00 o 
   3   6   9       64.64       62.36      1.36 o 
   4   6   9        3.63        4.57      0.36 o 
   5   6   9        0.72        0.69      0.24 o 
   6   6   9       11.01       10.84      0.50 o 
   7   6   9        1.38        2.03      0.41 o 
   8   6   9        0.77        0.81      0.41 o 
 -10   7   9        0.03       -0.14      0.30 o 
  -9   7   9        0.01       -0.19      0.24 o 
  -8   7   9        6.65        5.95      0.46 o 
  -7   7   9        8.14       10.83      0.49 o 
  -6   7   9        1.46        1.38      0.29 o 
  -5   7   9        6.45        7.00      0.43 o 
  -4   7   9       14.97       13.16      0.53 o 
  -3   7   9        7.80        8.43      0.43 o 
  -2   7   9        4.11        5.44      0.39 o 
  -1   7   9        3.97        4.08      0.39 o 
   0   7   9        1.37        0.69      0.24 o 
   1   7   9        3.56        4.15      0.36 o 
   2   7   9        7.54        9.52      0.46 o 
   3   7   9        2.32        1.61      0.29 o 
   4   7   9       15.92       17.73      0.66 o 
   5   7   9        8.18        8.79      0.46 o 
   6   7   9        1.11        1.22      0.41 o 
  -8   8   9        0.52        0.66      0.29 o 
  -7   8   9        1.06        0.96      0.29 o 
  -6   8   9        4.16        3.73      0.32 o 
  -5   8   9        1.99        3.11      0.32 o 
  -4   8   9        0.14       -0.13      0.24 o 
  -3   8   9        0.67        0.56      0.35 o 
  -2   8   9        8.58        8.31      0.61 o 
  -1   8   9        7.75        8.55      0.46 o 
   0   8   9        1.47        1.23      0.29 o 
   1   8   9        0.42       -0.24      0.24 o 
   2   8   9       10.87       10.34      0.76 o 
   3   8   9       15.82       14.68      1.62 o 
   4   8   9        0.01        0.66      0.29 o 
  -3   9   9        0.11        0.10      0.41 o 
  -2   9   9        1.00        0.61      0.41 o 
  -1   9   9        0.57        0.71      0.41 o 
   0   9   9        0.42        0.51      0.41 o 
 -14   0  10       15.18       20.77      0.91 o 
 -13   0  10        2.54        3.75      0.51 o 
 -12   0  10        6.48        8.71      0.61 o 
 -11   0  10       30.90       31.62      1.11 o 
 -10   0  10        6.01        7.09      0.51 o 
  -9   0  10        1.74        0.81      0.30 o 
  -8   0  10      165.97      162.93      4.67 o 
  -7   0  10      384.61      396.49     11.01 o 
  -6   0  10       91.94       81.76      1.68 o 
  -5   0  10        5.37        3.85      0.46 o 
  -4   0  10        3.04        5.27      0.41 o 
  -3   0  10      223.44      226.77      6.21 o 
  -2   0  10       13.92       16.52      0.71 o 
  -1   0  10      154.96      173.53      4.78 o 
   0   0  10        3.37        2.53      0.30 o 
   1   0  10        1.77        0.71      0.30 o 
   2   0  10       11.95       12.16      0.71 o 
   3   0  10        0.03        0.61      0.30 o 
   4   0  10        3.35        3.34      0.41 o 
   5   0  10        3.66        3.04      0.41 o 
   6   0  10       24.63       30.91      1.22 o 
   7   0  10      187.69      201.73      5.69 o 
   8   0  10       73.56       73.01      2.33 o 
   9   0  10        7.26        7.09      0.71 o 
  10   0  10        1.32        1.42      0.41 o 
 -15   1  10        0.81        0.51      0.41 o 
 -14   1  10       12.54       15.30      0.57 o 
 -13   1  10        2.87        5.07      0.36 o 
 -12   1  10        0.00       -0.08      0.17 o 
 -11   1  10       19.98       20.94      0.61 o 
 -10   1  10       11.75       12.16      0.61 o 
  -9   1  10      154.57      153.42      3.55 o 
  -8   1  10      652.95      632.21     21.30 o 
  -7   1  10      173.30      170.77      2.77 o 
  -6   1  10        0.71        0.47      0.12 o 
  -5   1  10       18.56       21.07      0.41 o 
  -4   1  10        7.30        5.72      0.36 o 
  -3   1  10       26.70       26.50      0.64 o 
  -2   1  10        1.16        0.30      0.21 o 
  -1   1  10        0.37        0.10      0.21 o 
   0   1  10        0.07        0.10      0.21 o 
   1   1  10      104.40      122.00      2.44 o 
   2   1  10      232.46      240.57      4.68 o 
   3   1  10       63.83       70.75      1.51 o 
   4   1  10       12.83       11.79      0.46 o 
   5   1  10       48.63       53.42      1.22 o 
   6   1  10       39.04       40.14      1.00 o 
   7   1  10       67.14       63.90      2.18 o 
   8   1  10        8.72        9.89      0.53 o 
   9   1  10       11.14       11.09      0.53 o 
  10   1  10        1.02        1.21      0.71 o 
  11   1  10        0.06        0.10      0.51 o 
 -14   2  10       26.37       35.27      0.93 o 
 -13   2  10       28.26       32.60      1.52 o 
 -12   2  10       22.03       22.44      0.64 o 
 -11   2  10       25.06       24.29      0.76 o 
 -10   2  10        2.49        4.00      0.29 o 
  -9   2  10       12.66       12.56      0.43 o 
  -8   2  10       20.23       19.10      0.57 o 
  -7   2  10      105.82      107.59      1.80 o 
  -6   2  10       37.73       34.19      0.68 o 
  -5   2  10        1.10        0.58      0.15 o 
  -4   2  10        4.93        4.33      0.35 o 
  -3   2  10        5.77        4.33      0.36 o 
  -2   2  10      161.92      166.04      3.23 o 
  -1   2  10        5.15        6.18      0.36 o 
   0   2  10       49.97       52.45      1.22 o 
   1   2  10        0.00       -0.35      0.35 o 
   2   2  10       65.43       58.76      2.28 o 
   3   2  10        1.55        2.11      0.29 o 
   4   2  10       20.24       20.16      0.64 o 
   5   2  10        1.61        1.69      0.29 o 
   6   2  10        0.03       -0.25      0.25 o 
   7   2  10       19.72       18.32      0.76 o 
   8   2  10        2.02        2.28      0.29 o 
   9   2  10        1.36        1.06      0.29 o 
  10   2  10       28.73       30.10      1.32 o 
 -14   3  10        0.56        0.33      0.24 o 
 -13   3  10        0.06       -0.10      0.21 o 
 -12   3  10        0.64        0.81      0.21 o 
 -11   3  10        0.39        0.10      0.21 o 
 -10   3  10        3.61        2.27      0.24 o 
  -9   3  10        0.37       -0.17      0.17 o 
  -8   3  10        8.91        8.78      0.31 o 
  -7   3  10        8.17        9.66      0.33 o 
  -6   3  10        6.44        5.46      0.27 o 
  -5   3  10        0.04       -0.10      0.15 o 
  -4   3  10        5.49        3.75      0.27 o 
  -3   3  10      155.79      141.50      2.80 o 
  -2   3  10       77.40       86.02      1.79 o 
  -1   3  10        0.08       -0.10      0.21 o 
   0   3  10       24.38       19.91      0.57 o 
   1   3  10      286.94      287.28      5.54 o 
   2   3  10      153.73      148.18      2.94 o 
   3   3  10        8.02        6.69      0.36 o 
   4   3  10       16.02       16.67      0.57 o 
   5   3  10       35.75       36.75      0.93 o 
   6   3  10        6.50        7.21      0.43 o 
   7   3  10        0.01        0.10      0.24 o 
   8   3  10        2.16        2.50      0.32 o 
   9   3  10        7.43        8.91      0.81 o 
  10   3  10        0.00       -0.20      0.41 o 
 -13   4  10        0.83        0.51      0.41 o 
 -12   4  10        5.14        4.96      0.51 o 
 -11   4  10       15.47       14.18      0.71 o 
 -10   4  10        7.20        9.22      0.61 o 
  -9   4  10        7.01        6.34      0.61 o 
  -8   4  10       12.25       12.68      0.43 o 
  -7   4  10       12.26       11.40      0.43 o 
  -6   4  10        1.66        2.29      0.21 o 
  -5   4  10       64.23       51.65      1.18 o 
  -4   4  10        4.69        3.14      0.41 o 
  -3   4  10       19.52       22.05      1.01 o 
  -2   4  10       67.34       63.70      1.36 o 
  -1   4  10        2.15        1.87      0.30 o 
   0   4  10       70.41       69.93      1.51 o 
   1   4  10        0.01        0.00      0.21 o 
   2   4  10       32.63       27.36      0.72 o 
   3   4  10        8.20        8.26      0.43 o 
   4   4  10        0.36        0.81      0.21 o 
   5   4  10        2.29        1.57      0.29 o 
   6   4  10        5.19        5.43      0.71 o 
   7   4  10        2.23        1.67      0.29 o 
   8   4  10       11.33       10.84      0.81 o 
   9   4  10        0.03        0.61      0.41 o 
 -12   5  10        1.68        1.52      0.41 o 
 -11   5  10        7.25        5.67      0.61 o 
 -10   5  10        5.10        5.07      0.51 o 
  -9   5  10        7.35        7.11      0.39 o 
  -8   5  10        0.03        0.10      0.30 o 
  -7   5  10        8.11        8.49      0.81 o 
  -6   5  10       13.40       12.11      0.43 o 
  -5   5  10        2.47        1.79      0.21 o 
  -4   5  10       13.17       10.82      0.56 o 
  -3   5  10        4.56        4.96      0.51 o 
  -2   5  10        3.82        2.94      0.41 o 
  -1   5  10        3.13        2.94      0.41 o 
   0   5  10        0.96        0.30      0.30 o 
   1   5  10        1.41        0.91      0.30 o 
   2   5  10       44.47       38.01      1.32 o 
   3   5  10        0.70        1.32      0.30 o 
   4   5  10        5.52        4.25      0.51 o 
   5   5  10        0.87        0.81      0.30 o 
   6   5  10        2.88        2.13      0.41 o 
   7   5  10        0.01       -0.30      0.30 o 
   8   5  10        1.81        1.82      0.51 o 
 -10   6  10        0.19        0.30      0.30 o 
  -9   6  10        0.92        0.71      0.41 o 
  -8   6  10        6.25        6.89      0.61 o 
  -7   6  10        1.19        0.91      0.41 o 
  -6   6  10        1.46        1.22      0.30 o 
  -5   6  10        0.00        0.41      0.30 o 
  -4   6  10        0.55        0.30      0.30 o 
  -3   6  10       14.45       12.66      0.61 o 
  -2   6  10        0.55        0.81      0.30 o 
  -1   6  10        0.68        0.30      0.30 o 
   0   6  10       16.71       17.43      0.81 o 
   1   6  10       11.42       11.45      0.61 o 
   2   6  10        0.29        0.81      0.30 o 
   3   6  10        0.54        0.20      0.30 o 
   4   6  10        1.59        0.91      0.41 o 
   5   6  10        2.14        2.33      0.41 o 
   6   6  10        0.42        0.30      0.41 o 
  -9   7  10        0.46        0.81      0.41 o 
  -8   7  10        2.71        3.75      0.41 o 
  -7   7  10        7.58        8.51      0.61 o 
  -6   7  10       12.65       11.14      0.71 o 
  -5   7  10        0.48        0.61      0.30 o 
  -4   7  10        6.46        6.40      0.66 o 
  -3   7  10        0.05        0.16      0.24 o 
  -2   7  10       18.04       21.58      0.91 o 
  -1   7  10        0.34        0.20      0.30 o 
   0   7  10        3.67        4.15      0.51 o 
   1   7  10        5.57        5.88      0.61 o 
   2   7  10       15.65       11.85      0.71 o 
   3   7  10        7.84        8.00      0.61 o 
   4   7  10       15.48       20.87      0.91 o 
   5   7  10        6.69        9.42      0.71 o 
  -6   8  10        0.01        0.25      0.29 o 
  -5   8  10        1.24        1.58      0.29 o 
  -4   8  10        6.92        8.62      0.51 o 
  -3   8  10        4.66        4.83      0.36 o 
  -2   8  10        0.07        0.51      0.41 o 
  -1   8  10        0.08       -0.10      0.30 o 
   0   8  10        0.44        0.20      0.30 o 
   1   8  10        0.91        0.20      0.41 o 
   2   8  10        0.11        0.10      0.41 o 
   3   8  10       17.07       15.20      0.81 o 
 -14   1  11        0.47        0.65      0.24 o 
 -13   1  11        5.59        5.84      0.36 o 
 -12   1  11        0.00        0.25      0.21 o 
 -11   1  11        3.63        3.50      0.29 o 
 -10   1  11        4.39        4.76      0.51 o 
  -9   1  11        4.44        4.76      0.36 o 
  -8   1  11      103.35      101.33      2.15 o 
  -7   1  11       94.86       87.91      1.87 o 
  -6   1  11        3.37        3.43      0.24 o 
  -5   1  11        4.83        3.86      0.23 o 
  -4   1  11       56.89       52.93      1.15 o 
  -3   1  11        0.37        0.20      0.21 o 
  -2   1  11        1.48        1.47      0.21 o 
  -1   1  11       63.04       61.26      1.33 o 
   0   1  11       40.87       43.24      1.00 o 
   1   1  11       73.54       78.91      1.65 o 
   2   1  11      100.46      104.33      2.15 o 
   3   1  11        7.07        6.99      0.43 o 
   4   1  11        1.00        1.18      0.29 o 
   5   1  11       13.44       14.42      1.06 o 
   6   1  11       11.02       12.51      0.91 o 
   7   1  11        6.59        5.34      0.51 o 
   8   1  11        1.49        2.00      0.32 o 
   9   1  11        0.13       -0.07      0.32 o 
  10   1  11        0.90        0.65      0.32 o 
 -14   2  11        0.93       -0.10      0.30 o 
 -13   2  11        9.25       11.72      0.50 o 
 -12   2  11        1.19        1.15      0.21 o 
 -11   2  11        0.01       -0.20      0.20 o 
 -10   2  11        0.34        0.46      0.35 o 
  -9   2  11       12.81       10.05      0.43 o 
  -8   2  11        2.93        3.17      0.30 o 
  -7   2  11        8.78       10.00      0.35 o 
  -6   2  11       12.61       12.64      0.37 o 
  -5   2  11        2.35        1.33      0.18 o 
  -4   2  11        0.03        0.00      0.21 o 
  -3   2  11      121.98      127.45      2.51 o 
  -2   2  11       16.64       24.37      1.93 o 
  -1   2  11       17.48       21.89      0.64 o 
   0   2  11       55.06       56.03      1.22 o 
   1   2  11      111.04      114.07      2.30 o 
   2   2  11        0.40        0.49      0.24 o 
   3   2  11       39.56       38.08      0.96 o 
   4   2  11        0.37        0.00      0.30 o 
   5   2  11        6.27        5.34      0.43 o 
   6   2  11        0.61       -0.05      0.35 o 
   7   2  11        0.02        0.41      0.51 o 
   8   2  11       14.89       15.38      0.61 o 
   9   2  11        1.06        1.15      0.32 o 
 -13   3  11        8.84        9.63      0.46 o 
 -12   3  11        1.65        1.82      0.29 o 
 -11   3  11        2.12        1.55      0.21 o 
 -10   3  11       11.57       11.09      0.71 o 
  -9   3  11       38.31       38.31      0.93 o 
  -8   3  11       86.51       84.94      1.46 o 
  -7   3  11       49.08       49.26      0.92 o 
  -6   3  11       41.81       38.06      0.76 o 
  -5   3  11       86.55       76.44      2.12 o 
  -4   3  11      211.25      197.20      5.49 o 
  -3   3  11      112.32      118.14      2.37 o 
  -2   3  11       48.50       50.04      1.15 o 
  -1   3  11      107.12      104.73      2.15 o 
   0   3  11       57.34       60.15      1.32 o 
   1   3  11       73.32       68.06      1.47 o 
   2   3  11        7.99        9.48      0.43 o 
   3   3  11        0.84        0.56      0.21 o 
   4   3  11        5.68        5.23      0.41 o 
   5   3  11       26.70       24.95      0.81 o 
   6   3  11       16.33       15.56      0.57 o 
   7   3  11        0.38        0.25      0.29 o 
   8   3  11        2.24        2.93      0.36 o 
   9   3  11        0.27        0.10      0.41 o 
 -13   4  11        6.80        7.50      0.61 o 
 -12   4  11       12.77       14.79      0.81 o 
 -11   4  11        0.31       -0.30      0.30 o 
 -10   4  11        6.84        6.58      0.51 o 
  -9   4  11        3.51        3.11      0.32 o 
  -8   4  11        0.17       -0.20      0.21 o 
  -7   4  11        3.29        3.89      0.32 o 
  -6   4  11        0.01        0.05      0.21 o 
  -5   4  11        3.32        2.58      0.29 o 
  -4   4  11       60.03       56.88      1.72 o 
  -3   4  11        8.42        9.12      0.43 o 
  -2   4  11        5.87        7.35      0.39 o 
  -1   4  11       12.57       11.15      0.43 o 
   0   4  11        8.57        7.11      0.41 o 
   1   4  11        6.01        5.07      0.36 o 
   2   4  11        7.95        6.49      0.36 o 
   3   4  11        4.88        4.78      0.36 o 
   4   4  11        1.33        1.55      0.29 o 
   5   4  11        5.73        5.69      0.39 o 
   6   4  11        3.97        4.31      0.36 o 
   7   4  11        6.30        5.78      0.56 o 
   8   4  11        2.30        3.24      0.51 o 
 -12   5  11        2.19        1.42      0.41 o 
 -11   5  11        7.46        8.51      0.71 o 
 -10   5  11        0.80        1.11      0.30 o 
  -9   5  11        2.75        3.16      0.46 o 
  -8   5  11        0.41        0.51      0.21 o 
  -7   5  11       11.64       12.52      0.46 o 
  -6   5  11       60.29       54.91      1.37 o 
  -5   5  11       72.05       68.35      1.50 o 
  -4   5  11       47.32       45.89      1.11 o 
  -3   5  11       44.41       42.57      1.42 o 
  -2   5  11       60.82       61.95      1.36 o 
  -1   5  11       13.45       16.24      0.53 o 
   0   5  11        0.53        0.81      0.21 o 
   1   5  11        6.32        5.84      0.36 o 
   2   5  11        0.00       -0.10      0.21 o 
   3   5  11        0.28        0.10      0.21 o 
   4   5  11        1.24        2.09      0.29 o 
   5   5  11       40.16       42.13      1.04 o 
   6   5  11        9.28        9.52      0.71 o 
   7   5  11        0.05       -0.22      0.24 o 
 -10   6  11        0.02        0.30      0.30 o 
  -9   6  11        0.00       -0.20      0.30 o 
  -8   6  11       17.01       20.06      0.91 o 
  -7   6  11       14.48       17.22      0.81 o 
  -6   6  11        2.11        1.82      0.41 o 
  -5   6  11        0.31        0.41      0.30 o 
  -4   6  11        4.35        4.05      0.51 o 
  -3   6  11       10.20        8.71      0.61 o 
  -2   6  11        3.84        4.66      0.51 o 
  -1   6  11        3.61        4.46      0.51 o 
   0   6  11        7.29        8.31      0.61 o 
   1   6  11        0.68        0.81      0.41 o 
   2   6  11        2.82        1.72      0.41 o 
   3   6  11        0.86        0.51      0.41 o 
   4   6  11        0.67        0.91      0.41 o 
   5   6  11        1.01        0.81      0.41 o 
   6   6  11        0.01       -0.10      0.41 o 
  -8   7  11        0.26        0.41      0.41 o 
  -7   7  11        4.41        5.07      0.61 o 
  -6   7  11        1.11        1.72      0.41 o 
  -5   7  11        0.58        0.81      0.41 o 
  -4   7  11        2.25        2.13      0.41 o 
  -3   7  11        0.47        0.20      0.30 o 
  -2   7  11        2.76        3.14      0.41 o 
  -1   7  11        0.89        1.32      0.41 o 
   0   7  11        0.04        0.30      0.30 o 
   1   7  11        4.36        4.36      0.51 o 
   2   7  11       23.62       18.64      0.91 o 
   3   7  11        6.90        7.29      0.71 o 
   4   7  11        6.70        6.48      0.71 o 
 -13   0  12       52.15       66.70      2.13 o 
 -12   0  12       33.89       40.74      1.42 o 
 -11   0  12        3.70        2.23      0.41 o 
 -10   0  12        6.95        6.48      0.51 o 
  -9   0  12       42.79       33.75      1.22 o 
  -8   0  12       32.72       30.71      1.11 o 
  -7   0  12       90.97       94.74      2.84 o 
  -6   0  12       74.37       73.93      2.33 o 
  -5   0  12       19.40       21.08      0.81 o 
  -4   0  12        7.22       10.74      0.61 o 
  -3   0  12       99.93       93.35      2.74 o 
  -2   0  12       46.12       58.49      1.82 o 
  -1   0  12       34.17       39.63      1.32 o 
   0   0  12       74.68       77.89      2.33 o 
   1   0  12      261.04      286.23      7.83 o 
   2   0  12       47.04       46.73      1.62 o 
   3   0  12       19.61       22.70      1.01 o 
   4   0  12        0.55        0.61      0.41 o 
   5   0  12       59.09       62.96      2.03 o 
   6   0  12       19.46       16.01      0.91 o 
   7   0  12       22.58       23.30      1.01 o 
   8   0  12       15.03       16.01      0.91 o 
   9   0  12        0.44        0.41      0.41 o 
 -13   1  12        0.09        0.46      0.24 o 
 -12   1  12        0.16        0.15      0.21 o 
 -11   1  12        0.00       -0.05      0.21 o 
 -10   1  12        2.23        2.06      0.24 o 
  -9   1  12        1.55        1.07      0.21 o 
  -8   1  12       17.30       19.31      0.64 o 
  -7   1  12       15.50       15.15      0.53 o 
  -6   1  12        0.72        0.20      0.15 o 
  -5   1  12       21.47       19.94      1.08 o 
  -4   1  12       77.78       65.54      1.40 o 
  -3   1  12      130.27      121.17      2.44 o 
  -2   1  12        0.91        0.63      0.41 o 
  -1   1  12       44.43       37.46      0.93 o 
   0   1  12      150.89      151.96      3.02 o 
   1   1  12      128.80      118.81      2.44 o 
   2   1  12      288.26      318.98      6.19 o 
   3   1  12      105.14      107.55      2.38 o 
   4   1  12       25.55       29.34      1.82 o 
   5   1  12        0.14        0.51      0.61 o 
   6   1  12        7.80        8.47      0.61 o 
   7   1  12        0.03       -0.10      0.29 o 
   8   1  12        6.27        5.58      0.49 o 
   9   1  12        0.10       -0.29      0.29 o 
 -13   2  12        2.87        3.53      0.32 o 
 -12   2  12        0.30        0.41      0.21 o 
 -11   2  12        2.98        3.60      0.36 o 
 -10   2  12       20.58       20.43      0.64 o 
  -9   2  12        2.56        2.39      0.24 o 
  -8   2  12        0.58        0.25      0.21 o 
  -7   2  12       24.07       26.56      0.60 o 
  -6   2  12       31.83       31.29      0.66 o 
  -5   2  12        1.46        0.76      0.21 o 
  -4   2  12       41.97       34.32      0.86 o 
  -3   2  12       31.65       31.62      0.79 o 
  -2   2  12        1.55        0.77      0.25 o 
  -1   2  12        1.11        0.81      0.35 o 
   0   2  12       91.52       94.43      3.04 o 
   1   2  12       85.76       82.08      1.72 o 
   2   2  12        4.18        2.75      0.29 o 
   3   2  12        5.58        5.24      0.43 o 
   4   2  12        0.96        1.02      0.56 o 
   5   2  12       13.12       12.67      0.57 o 
   6   2  12        2.14        2.36      0.32 o 
   7   2  12        4.90        5.29      0.46 o 
   8   2  12       15.08       17.31      0.68 o 
 -13   3  12        7.21        8.10      0.61 o 
 -12   3  12        1.81        1.68      0.30 o 
 -11   3  12        4.33        4.16      0.36 o 
 -10   3  12        3.77        5.52      0.36 o 
  -9   3  12        0.41        0.05      0.21 o 
  -8   3  12       22.23       24.37      0.56 o 
  -7   3  12       44.44       42.07      0.84 o 
  -6   3  12        0.00       -0.07      0.18 o 
  -5   3  12       37.61       32.71      1.10 o 
  -4   3  12        6.45        4.05      0.51 o 
  -3   3  12       27.38       23.34      1.37 o 
  -2   3  12       12.33       11.71      0.46 o 
  -1   3  12        7.41        7.55      0.86 o 
   0   3  12        5.37        4.80      0.41 o 
   1   3  12       18.77       14.10      0.50 o 
   2   3  12       21.35       21.84      0.64 o 
   3   3  12        0.03        0.00      0.21 o 
   4   3  12        9.72        9.01      0.66 o 
   5   3  12       13.31       10.24      0.50 o 
   6   3  12        5.24        6.05      0.46 o 
   7   3  12       11.16       11.56      0.57 o 
   8   3  12        2.84        2.43      0.51 o 
 -12   4  12        1.01        1.72      0.41 o 
 -10   4  12        3.59        4.46      0.51 o 
  -9   4  12        1.77        1.52      0.41 o 
  -8   4  12        7.04        6.44      0.43 o 
  -7   4  12        1.59        1.77      0.29 o 
  -6   4  12        9.24        9.97      0.46 o 
  -5   4  12        0.01       -0.05      0.21 o 
  -4   4  12       32.79       28.28      1.01 o 
  -3   4  12       60.15       58.77      1.29 o 
  -2   4  12       28.46       27.82      0.72 o 
  -1   4  12       14.59       13.38      0.50 o 
   0   4  12        0.84        0.71      0.21 o 
   1   4  12        9.46       10.34      0.43 o 
   2   4  12        6.70        6.94      0.43 o 
   3   4  12        0.02        0.05      0.21 o 
   4   4  12        2.36        1.82      0.29 o 
   5   4  12        0.36        0.10      0.41 o 
   6   4  12        2.31        2.32      0.32 o 
   7   4  12        2.19        1.32      0.41 o 
 -11   5  12        4.41        5.27      0.61 o 
 -10   5  12        1.88        1.62      0.41 o 
  -9   5  12        8.24        7.77      0.43 o 
  -8   5  12       16.96       18.74      0.61 o 
  -7   5  12        0.77        0.30      0.21 o 
  -6   5  12        1.49        2.05      0.29 o 
  -5   5  12        7.05        9.56      0.46 o 
  -4   5  12       23.92       21.89      0.91 o 
  -3   5  12       16.97       18.24      0.81 o 
  -2   5  12        7.30        7.49      0.46 o 
  -1   5  12        3.68        2.91      0.29 o 
   0   5  12        1.20        1.11      0.24 o 
   1   5  12        0.01        0.10      0.21 o 
   2   5  12        3.47        2.59      0.29 o 
   3   5  12        2.81        2.43      0.29 o 
   4   5  12        0.96        0.71      0.29 o 
   5   5  12        2.66        4.49      0.39 o 
   6   5  12        0.90        0.61      0.41 o 
  -9   6  12        0.17       -0.24      0.24 o 
  -8   6  12        6.57        4.98      0.56 o 
  -7   6  12        3.59        4.72      0.36 o 
  -6   6  12        0.21        0.14      0.24 o 
  -5   6  12        6.60        5.43      0.43 o 
  -4   6  12        1.49        1.01      0.29 o 
  -3   6  12        8.96        8.92      0.61 o 
  -2   6  12        1.43        1.32      0.41 o 
  -1   6  12       18.76       20.29      0.71 o 
   0   6  12       11.72       11.75      0.50 o 
   1   6  12        4.63        3.30      0.29 o 
   2   6  12        6.95        6.96      0.43 o 
   3   6  12       12.45       17.53      0.64 o 
   4   6  12        3.23        5.07      0.43 o 
  -6   7  12       16.98       18.64      0.91 o 
  -5   7  12       18.52       20.97      0.91 o 
  -4   7  12       11.21       12.06      0.71 o 
  -3   7  12        2.19        1.62      0.41 o 
  -2   7  12        0.84        0.61      0.41 o 
  -1   7  12        0.02       -0.10      0.30 o 
   0   7  12        0.16       -0.10      0.30 o 
   1   7  12        1.30        1.52      0.41 o 
 -13   1  13        2.07        2.23      0.41 o 
 -12   1  13        0.00       -0.15      0.25 o 
 -11   1  13        0.35        0.35      0.21 o 
 -10   1  13        0.05       -0.05      0.21 o 
  -9   1  13        2.75        2.49      0.29 o 
  -8   1  13        9.58       10.34      0.46 o 
  -7   1  13        8.80        7.76      0.39 o 
  -6   1  13        2.02        2.09      0.19 o 
  -5   1  13        2.66        1.52      0.30 o 
  -4   1  13        0.22        0.15      0.21 o 
  -3   1  13        0.22        0.00      0.21 o 
  -2   1  13       17.36       16.87      0.57 o 
  -1   1  13        0.03        0.30      0.21 o 
   0   1  13       39.81       42.63      1.04 o 
   1   1  13        2.07        1.79      0.29 o 
   2   1  13        2.27        1.47      0.29 o 
   3   1  13        7.59        9.07      0.50 o 
   4   1  13        6.35        6.30      0.46 o 
   5   1  13        2.42        1.75      0.32 o 
   6   1  13        2.76        3.72      0.39 o 
   7   1  13        2.13        2.38      0.36 o 
 -12   2  13        8.05       10.13      0.61 o 
 -11   2  13        0.01       -0.21      0.21 o 
 -10   2  13        3.60        4.38      0.36 o 
  -9   2  13       19.41       18.19      0.57 o 
  -8   2  13       17.37       15.20      0.57 o 
  -7   2  13       17.34       20.48      0.53 o 
  -6   2  13       32.68       35.91      0.84 o 
  -5   2  13        6.09        6.03      0.36 o 
  -4   2  13       24.08       25.84      0.72 o 
  -3   2  13       95.97       90.90      1.86 o 
  -2   2  13       26.32       30.15      0.79 o 
  -1   2  13        0.97        0.96      0.29 o 
   0   2  13        0.33        0.16      0.30 o 
   1   2  13        7.70       10.90      1.01 o 
   2   2  13       16.32       18.96      1.77 o 
   3   2  13        5.50        6.29      0.43 o 
   4   2  13       10.64        9.32      0.50 o 
   5   2  13       24.16       26.87      0.82 o 
   6   2  13       10.07       10.54      0.57 o 
   7   2  13       10.19       10.04      0.61 o 
 -12   3  13        0.29        0.20      0.30 o 
 -11   3  13        3.48        2.43      0.35 o 
 -10   3  13        2.41        2.38      0.29 o 
  -9   3  13        0.59        0.15      0.21 o 
  -8   3  13        5.19        5.73      0.43 o 
  -7   3  13       32.33       32.24      0.79 o 
  -6   3  13       27.76       28.09      0.70 o 
  -5   3  13        6.98        4.82      0.39 o 
  -4   3  13        0.54        0.30      0.30 o 
  -3   3  13        3.49        2.59      0.29 o 
  -2   3  13        0.40        0.35      0.21 o 
  -1   3  13        0.25        0.30      0.21 o 
   0   3  13        6.01        6.14      0.43 o 
   1   3  13        0.74        0.23      0.24 o 
   2   3  13        0.40       -0.03      0.24 o 
   3   3  13        1.30        1.37      0.29 o 
   4   3  13        8.85        7.42      0.46 o 
   5   3  13        7.57        9.94      0.76 o 
   6   3  13        6.57        7.41      0.50 o 
 -11   4  13        2.10        2.84      0.41 o 
 -10   4  13        1.38        1.11      0.41 o 
  -9   4  13        0.27       -0.30      0.30 o 
  -8   4  13        2.23        1.47      0.29 o 
  -7   4  13       10.94       11.77      0.51 o 
  -6   4  13        2.28        3.31      0.29 o 
  -5   4  13        0.01       -0.05      0.21 o 
  -4   4  13        0.22        0.20      0.30 o 
  -3   4  13        1.60        1.22      0.30 o 
  -2   4  13        6.38        6.70      0.66 o 
  -1   4  13        3.15        2.99      0.56 o 
   0   4  13       34.27       34.81      0.93 o 
   1   4  13       28.43       25.99      0.72 o 
   2   4  13        9.08        5.66      0.46 o 
   3   4  13        3.71        4.86      0.43 o 
   4   4  13       20.38       22.14      0.72 o 
   5   4  13       11.72       11.03      0.53 o 
   6   4  13        0.37        1.11      0.41 o 
 -10   5  13        0.44        0.10      0.30 o 
  -9   5  13        0.15        0.15      0.21 o 
  -8   5  13        2.10        2.31      0.29 o 
  -7   5  13        3.28        3.60      0.29 o 
  -6   5  13        0.80        1.07      0.29 o 
  -5   5  13        0.06        0.03      0.24 o 
  -4   5  13        0.96        0.61      0.41 o 
  -3   5  13        3.95        3.85      0.41 o 
  -2   5  13        1.04        1.62      0.41 o 
  -1   5  13       11.10       10.99      0.50 o 
   0   5  13       12.47       12.93      0.50 o 
   1   5  13        0.63        0.00      0.30 o 
   2   5  13        4.80        4.61      0.43 o 
   3   5  13        3.34        3.77      0.36 o 
   4   5  13        4.60        3.70      0.36 o 
  -8   6  13        3.17        3.00      0.32 o 
  -7   6  13        0.41        0.25      0.29 o 
  -6   6  13        7.75       10.69      0.50 o 
  -5   6  13        0.56        0.66      0.29 o 
  -4   6  13        0.15       -0.19      0.24 o 
  -3   6  13        1.64        1.11      0.41 o 
  -2   6  13        7.99       10.23      0.71 o 
  -1   6  13        0.25        0.62      0.25 o 
   0   6  13        0.01       -0.16      0.24 o 
   1   6  13        2.18        1.92      0.29 o 
   2   6  13        3.34        3.05      0.36 o 
 -11   0  14        4.54        5.88      0.61 o 
 -10   0  14       19.76       23.91      1.01 o 
  -9   0  14       19.81       20.06      0.91 o 
  -8   0  14        7.96        7.70      0.61 o 
  -7   0  14        0.45        0.61      0.30 o 
  -6   0  14        0.10       -0.20      0.30 o 
  -5   0  14        2.78        2.63      0.41 o 
  -4   0  14        0.00        0.30      0.30 o 
  -3   0  14       55.66       53.93      1.72 o 
  -2   0  14       27.56       31.62      1.22 o 
  -1   0  14       23.03       21.48      0.91 o 
   0   0  14       11.58       12.26      0.81 o 
   1   0  14       60.22       58.29      1.93 o 
   2   0  14       42.61       41.25      1.52 o 
   3   0  14        2.29        2.94      0.51 o 
   4   0  14       30.84       28.07      1.22 o 
   5   0  14       28.60       31.51      1.32 o 
   6   0  14        2.32        3.04      0.51 o 
 -12   1  14        0.76       -0.10      0.30 o 
 -11   1  14        0.09        0.23      0.24 o 
 -10   1  14        0.49        0.46      0.35 o 
  -9   1  14        3.75        1.81      0.29 o 
  -8   1  14        0.02       -0.20      0.21 o 
  -7   1  14        2.99        4.09      0.41 o 
  -6   1  14        1.78        1.68      0.21 o 
  -5   1  14       14.11       11.96      0.71 o 
  -4   1  14       26.01       24.78      0.72 o 
  -3   1  14       13.67       13.68      0.50 o 
  -2   1  14       51.32       46.13      1.08 o 
  -1   1  14        5.75        7.17      0.46 o 
   0   1  14        6.73        8.32      0.50 o 
   1   1  14        6.94        8.13      0.76 o 
   2   1  14       85.89       88.74      1.94 o 
   3   1  14       66.82       72.70      1.65 o 
   4   1  14        0.11        0.76      0.29 o 
   5   1  14        0.11       -0.05      0.29 o 
   6   1  14        0.00       -0.41      0.41 o 
 -11   2  14        0.19        0.16      0.24 o 
 -10   2  14        0.55        0.07      0.24 o 
  -9   2  14        0.45        0.13      0.24 o 
  -8   2  14        7.21        6.09      0.43 o 
  -7   2  14        7.38        6.28      0.43 o 
  -6   2  14       13.46       11.27      0.40 o 
  -5   2  14       26.61       24.31      1.47 o 
  -4   2  14        2.18        1.32      0.41 o 
  -3   2  14        3.78        3.59      0.76 o 
  -2   2  14        0.92        1.39      0.41 o 
  -1   2  14        0.02        0.15      0.21 o 
   0   2  14        3.92        5.01      0.43 o 
   1   2  14        8.55        8.36      1.27 o 
   2   2  14        6.01        8.29      1.37 o 
   3   2  14        0.06        0.10      0.51 o 
   4   2  14        2.10        2.89      0.36 o 
   5   2  14        1.44        0.87      0.32 o 
 -11   3  14       14.54       19.96      0.91 o 
 -10   3  14       10.54       10.99      0.50 o 
  -9   3  14        1.95        1.52      0.29 o 
  -8   3  14        7.65        7.21      0.46 o 
  -7   3  14       24.40       26.10      0.60 o 
  -6   3  14        4.58        4.11      0.32 o 
  -5   3  14        6.65        4.64      0.40 o 
  -4   3  14       19.82       16.41      0.81 o 
  -3   3  14       16.11       15.15      0.57 o 
  -2   3  14        4.74        3.96      0.32 o 
  -1   3  14        0.45        0.10      0.29 o 
   0   3  14        9.21       11.86      0.56 o 
   1   3  14       16.47       19.95      1.06 o 
   2   3  14        1.72        0.98      0.35 o 
   3   3  14        3.22        3.00      0.36 o 
   4   3  14        1.07        0.89      0.32 o 
   5   3  14        0.04       -0.10      0.41 o 
  -9   4  14        1.96        0.61      0.41 o 
  -8   4  14        3.59        2.69      0.29 o 
  -7   4  14        1.02        0.51      0.29 o 
  -6   4  14        0.71        0.76      0.29 o 
  -5   4  14        1.35        1.01      0.29 o 
  -4   4  14        0.54        0.10      0.30 o 
  -3   4  14        0.30        0.20      0.30 o 
  -2   4  14        1.58        1.40      0.29 o 
  -1   4  14        1.13        0.15      0.29 o 
   0   4  14        2.56        3.70      0.36 o 
   1   4  14        6.05        5.54      0.43 o 
   2   4  14        5.69        5.53      0.43 o 
   3   4  14        0.27        0.41      0.29 o 
  -8   5  14        0.46        0.20      0.30 o 
  -7   5  14        3.78        3.29      0.41 o 
  -6   5  14       10.28       11.58      0.53 o 
  -5   5  14        0.20        0.15      0.29 o 
  -4   5  14        0.00       -0.10      0.30 o 
  -3   5  14        0.13        0.20      0.41 o 
  -2   5  14        6.22        6.38      0.61 o 
  -1   5  14        3.10        2.79      0.29 o 
   0   5  14        0.25        0.30      0.29 o 
   1   5  14        0.00       -0.05      0.29 o 
   2   5  14        0.54        0.20      0.41 o 
  -5   6  14        3.99        5.07      0.61 o 
  -4   6  14        0.67       -0.10      0.41 o 
 -10   1  15       11.43       13.55      0.57 o 
  -9   1  15        5.91        4.92      0.39 o 
  -8   1  15        0.30        0.30      0.21 o 
  -7   1  15        1.09        0.51      0.21 o 
  -6   1  15        0.54        0.55      0.24 o 
  -5   1  15        3.07        3.04      0.29 o 
  -4   1  15        6.54        6.03      0.43 o 
  -3   1  15        3.22        2.09      0.29 o 
  -2   1  15        1.57        0.91      0.30 o 
  -1   1  15        5.57        5.88      0.43 o 
   0   1  15        0.87        0.91      0.29 o 
   1   1  15        2.71        3.65      0.36 o 
   2   1  15        2.03        2.87      0.36 o 
   3   1  15        7.73        9.68      0.57 o 
   4   1  15        0.39        0.20      0.51 o 
 -10   2  15       14.29       17.83      0.91 o 
  -9   2  15        5.25        5.17      0.43 o 
  -8   2  15        1.51        1.43      0.29 o 
  -7   2  15        1.83        1.62      0.29 o 
  -6   2  15        9.02        7.85      0.37 o 
  -5   2  15        6.92        8.33      0.43 o 
  -4   2  15        6.07        4.66      0.61 o 
  -3   2  15        5.37        5.27      0.43 o 
  -2   2  15        0.32        0.23      0.24 o 
  -1   2  15       15.42       12.58      0.57 o 
   0   2  15       25.43       26.00      0.79 o 
   1   2  15        8.75        9.40      0.56 o 
   2   2  15       15.88       16.70      0.76 o 
   3   2  15        7.04        6.19      0.50 o 
  -8   3  15        1.07        0.56      0.29 o 
  -7   3  15        7.30        9.46      0.41 o 
  -6   3  15        0.37        0.18      0.21 o 
  -5   3  15        0.71        0.34      0.23 o 
  -4   3  15        0.72        0.91      0.41 o 
  -3   3  15        0.08        0.10      0.41 o 
  -2   3  15        0.08       -0.21      0.21 o 
  -1   3  15        2.67        2.54      0.29 o 
   0   3  15        8.95        9.14      0.53 o 
   1   3  15        0.00        0.30      0.51 o 
   2   3  15        6.55        7.12      0.53 o 
  -7   4  15        0.31        0.00      0.29 o 
  -6   4  15       21.50       24.38      0.96 o 
  -5   4  15       40.51       45.75      1.18 o 
  -3   4  15        3.23        2.63      0.41 o 
  -2   4  15        0.03       -0.29      0.29 o 
  -1   4  15        1.67        2.46      0.46 o 
   0   4  15        0.16        0.05      0.29 o 
   1   4  15        2.05        2.13      0.51 o 
  -5   5  15        1.51        1.31      0.32 o 
  -4   5  15        0.83        0.71      0.41 o 
  -1   5  15        6.48        7.80      0.71 o 
  -8   0  16        1.65        0.81      0.41 o 
  -7   0  16        6.78        7.29      0.61 o 
  -6   0  16       12.59       12.26      0.81 o 
  -4   0  16        0.19        0.20      0.41 o 
  -3   0  16        8.47        9.22      0.71 o 
  -2   0  16       20.23       22.19      1.01 o 
  -1   0  16       32.83       33.24      1.32 o 
   0   0  16       22.49       22.49      1.01 o 
   1   0  16        0.23        0.30      0.41 o 
  -9   1  16        9.12        8.51      0.71 o 
  -8   1  16        0.00       -0.30      0.30 o 
  -7   1  16        0.16       -0.13      0.24 o 
  -6   1  16        0.76        0.20      0.29 o 
  -5   1  16        4.34        4.18      0.39 o 
  -4   1  16       33.73       35.63      0.93 o 
  -3   1  16       32.35       30.82      0.86 o 
  -2   1  16        7.68        8.54      0.61 o 
  -1   1  16        5.14        5.47      0.43 o 
   0   1  16        1.67        1.42      0.29 o 
   1   1  16        0.39        0.46      0.35 o 
  -8   2  16        1.87        1.11      0.41 o 
  -7   2  16        1.45        1.75      0.32 o 
  -6   2  16        1.62        1.52      0.23 o 
  -5   2  16        1.46        1.62      0.29 o 
  -4   2  16        0.14       -0.10      0.41 o 
  -3   2  16        1.12        1.01      0.29 o 
  -2   2  16        5.32        4.91      0.43 o 
  -1   2  16        0.30        0.05      0.29 o 
   0   2  16        2.22        2.99      0.36 o 
   1   2  16        0.91        0.91      0.41 o 
  -6   3  16        3.69        2.84      0.41 o 
  -5   3  16        0.90        0.91      0.30 o 
  -4   3  16        0.44        0.20      0.41 o 
  -3   3  16        0.00       -0.41      0.41 o 
  -2   3  16        1.25        0.66      0.29 o 
  -1   3  16       20.21       22.05      0.72 o 
   0   3  16        4.21        5.07      0.61 o 
  -5   1  17        1.34        1.50      0.41 o 
  -4   1  17        1.44        1.82      0.41 o 
  -3   1  17        2.09        1.55      0.29 o 
  -2   1  17        0.89        0.56      0.29 o 
  -1   1  17        1.51        0.61      0.41 o 
                                                 
